# Supplementary material for: Health professional students’ perceptions and preparedness for interprofessional education: a multicentric analysis across five countries
Source: Front Med (Lausanne). 2025 Sep 1;12:1665243. doi: 10.3389/fmed.2025.1665243 (PMC12434093; doi:10.3389/fmed.2025.1665243)
Supplement: Supplementary file 1 [file Data_Sheet_1.CSV]

Age	Country	Speciality	Student , Year of study	Faculty with specialization	Years of experience of employment in health care institute	Gender:	Have you completed the RIPLS questionnaire before?	If you answered yes to the previous question please indicate how long ago you last completed the questionnaire:	Have you had previous experience of interprofessional teaching?	If you answered yes to the previous question please give a very brief statement of what this IPE teaching was and any impact it may have had.	Teamwork and collaboration (TC) Learning with other students / professionals will make me a more effective member of a health and social care team	Patients would ultimately benefit if health and social care students / professionals worked together	Shared learning with other health and social care students students / professionals will increase my ability to understand clinical problems	Communications skills should be learned with other health and social care students students / professionals	Team-working skills are vital for all health and social care students students / professionals to learn	Shared learning will help me to understand my own professional limitations	Learning between health and social care students students before qualification and for professionals after qualification would improve working relationships after qualification / collaborative practice.	Shared learning will help me think positively about other health and social care professionals	For small-group learning to work, students / professionals need to respect and trust each other	Negative professional identity (NPI) I don't want to waste time learning with other health and social care students / professionals	It is not necessary for undergraduate / postgraduate health and social care students / professionals to learn together	Clinical problem solving can only be learnt effectively with students / professionals from my own school /organisation	Positive professional identity(PPI) Shared learning with other health and social care professionals will help me to communicate better with patients and other professionals	I would welcome the opportunity to work on small group projects with other health and social care students / professionals	I would welcome the opportunity to share some generic lectures, tutorials or workshops with other health and social care students / professionals	Shared learning and practice will help me clarify the nature of patients' or clients' problems	Roles and responsibilities (RR) Shared learning before and after qualification will help me become a better team worker	I am not sure what my professional role will be / is	I have to acquire much more knowledge and skill than other students / professionals in my own faculty / organisation	If you have any further comments regarding interprofessional education please enter them in the box below
20	Malaysia	N/A	1ST	N/A	N/A	Male	No		No	N/A	Strongly agree	Strongly agree	Strongly agree	Strongly agree	Strongly agree	Agree	Strongly agree	Agree	Strongly Agree	Disagree	Disagree	Disagree	Strongly Agree	Agree	Disagree	Agree	Agree	Agree	Strongly Agree	N/A
20	Malaysia	N/A	1ST	N/A	N/A	Male	No		No	N/A	Strongly agree	Strongly agree	Strongly agree	Strongly agree	Strongly agree	Agree	Strongly agree	Agree	Strongly Agree	Disagree	Disagree	Disagree	Strongly Agree	Agree	Disagree	Agree	Agree	Agree	Strongly Agree	N/A
20	Malaysia	N/A	1ST	N/A	N/A	Male	No		No	N/A	Strongly agree	Strongly agree	Strongly agree	Strongly agree	Strongly agree	Agree	Strongly agree	Agree	Strongly Agree	Disagree	Disagree	Disagree	Strongly Agree	Agree	Disagree	Agree	Agree	Agree	Strongly Agree	N/A
20	Malaysia	N/A	1ST	N/A	N/A	Male	No		No	N/A	Strongly agree	Strongly agree	Strongly agree	Strongly agree	Strongly agree	Agree	Strongly agree	Agree	Strongly Agree	Disagree	Disagree	Disagree	Strongly Agree	Agree	Disagree	Agree	Agree	Agree	Strongly Agree	N/A
20	Malaysia	N/A	1ST	N/A	N/A	Male	No		No	N/A	Strongly agree	Strongly agree	Strongly agree	Strongly agree	Strongly agree	Agree	Strongly agree	Agree	Strongly Agree	Disagree	Disagree	Disagree	Strongly Agree	Agree	Disagree	Agree	Agree	Agree	Strongly Agree	N/A
20	Malaysia	N/A	1ST	N/A	N/A	Male	No		No	N/A	Strongly agree	Strongly agree	Strongly agree	Strongly agree	Strongly agree	Agree	Strongly agree	Agree	Strongly Agree	Disagree	Disagree	Disagree	Strongly Agree	Agree	Disagree	Agree	Agree	Agree	Strongly Agree	N/A
20	Malaysia	N/A	1ST	N/A	N/A	Male	No		No	N/A	Strongly agree	Strongly agree	Strongly agree	Strongly agree	Strongly agree	Agree	Strongly agree	Agree	Strongly Agree	Disagree	Disagree	Disagree	Strongly Agree	Agree	Disagree	Agree	Agree	Agree	Strongly Agree	N/A
20	Malaysia	N/A	1ST	N/A	N/A	Male	No		No	N/A	Strongly agree	Strongly agree	Strongly agree	Strongly agree	Strongly agree	Agree	Strongly agree	Agree	Strongly Agree	Disagree	Disagree	Disagree	Strongly Agree	Agree	Disagree	Agree	Agree	Agree	Strongly Agree	N/A
20	Malaysia	BPHTI	1ST	BPHTI	-	Female	No		No	-	Strongly agree	Strongly agree	Agree	Agree	Strongly agree	Agree	Neutral	Strongly agree	Strongly Agree	Strongly disagree	Neutral	Agree	Agree	Neutral	Neutral	Agree	Agree	Neutral	Neutral	-
20	Malaysia	Physiotherapy	1ST			Female	No		No	-	Strongly agree	Strongly agree	Strongly agree	Strongly agree	Strongly agree	Strongly agree	Strongly agree	Strongly agree	Strongly Agree	Strongly disagree	Strongly disagree	Strongly disagree	Strongly Agree	Strongly Agree	Strongly agree	Strongly agree	Strongly agree	Strongly agree	Strongly Agree	-
20	Malaysia	Physiotherapy	1ST			Female	No		No	-	Strongly agree	Agree	Agree	Strongly agree	Strongly agree	Strongly agree	Strongly agree	Strongly agree	Strongly Agree	Strongly disagree	Strongly disagree	Disagree	Strongly Agree	Strongly Agree	Strongly agree	Strongly agree	Agree	Strongly disagree	Neutral	-
20	Malaysia	BPHTI	1ST	BPHTI	-	Female	No		No	-	Strongly agree	Strongly agree	Agree	Agree	Strongly agree	Agree	Neutral	Strongly agree	Strongly Agree	Strongly disagree	Neutral	Agree	Agree	Neutral	Neutral	Agree	Agree	Neutral	Neutral	-
20	Malaysia	Physiotherapy	1ST			Female	No		No	-	Strongly agree	Strongly agree	Strongly agree	Strongly agree	Strongly agree	Strongly agree	Strongly agree	Strongly agree	Strongly Agree	Strongly disagree	Strongly disagree	Strongly disagree	Strongly Agree	Strongly Agree	Strongly agree	Strongly agree	Strongly agree	Strongly agree	Strongly Agree	-
20	Malaysia	Physiotherapy	1ST			Female	No		No	-	Strongly agree	Agree	Agree	Strongly agree	Strongly agree	Strongly agree	Strongly agree	Strongly agree	Strongly Agree	Strongly disagree	Strongly disagree	Disagree	Strongly Agree	Strongly Agree	Strongly agree	Strongly agree	Agree	Strongly disagree	Neutral	-
20	Malaysia	BPHTI	1ST	BPHTI	-	Female	No		No	-	Strongly agree	Strongly agree	Agree	Agree	Strongly agree	Agree	Neutral	Strongly agree	Strongly Agree	Strongly disagree	Neutral	Agree	Agree	Neutral	Neutral	Agree	Agree	Neutral	Neutral	-
20	Malaysia	Physiotherapy	1ST			Female	No		No	-	Strongly agree	Strongly agree	Strongly agree	Strongly agree	Strongly agree	Strongly agree	Strongly agree	Strongly agree	Strongly Agree	Strongly disagree	Strongly disagree	Strongly disagree	Strongly Agree	Strongly Agree	Strongly agree	Strongly agree	Strongly agree	Strongly agree	Strongly Agree	-
20	Malaysia	Physiotherapy	1ST			Female	No		No	-	Strongly agree	Agree	Agree	Strongly agree	Strongly agree	Strongly agree	Strongly agree	Strongly agree	Strongly Agree	Strongly disagree	Strongly disagree	Disagree	Strongly Agree	Strongly Agree	Strongly agree	Strongly agree	Agree	Strongly disagree	Neutral	-
20	Malaysia	BPHTI	1ST	BPHTI	-	Female	No		No	-	Strongly agree	Strongly agree	Agree	Agree	Strongly agree	Agree	Neutral	Strongly agree	Strongly Agree	Strongly disagree	Neutral	Agree	Agree	Neutral	Neutral	Agree	Agree	Neutral	Neutral	-
20	Malaysia	Physiotherapy	1ST			Female	No		No	-	Strongly agree	Strongly agree	Strongly agree	Strongly agree	Strongly agree	Strongly agree	Strongly agree	Strongly agree	Strongly Agree	Strongly disagree	Strongly disagree	Strongly disagree	Strongly Agree	Strongly Agree	Strongly agree	Strongly agree	Strongly agree	Strongly agree	Strongly Agree	-
20	Malaysia	Physiotherapy	1ST			Female	No		No	-	Strongly agree	Agree	Agree	Strongly agree	Strongly agree	Strongly agree	Strongly agree	Strongly agree	Strongly Agree	Strongly disagree	Strongly disagree	Disagree	Strongly Agree	Strongly Agree	Strongly agree	Strongly agree	Agree	Strongly disagree	Neutral	-
20	Malaysia	BPHTI	1ST	BPHTI	-	Female	No		No	-	Strongly agree	Strongly agree	Agree	Agree	Strongly agree	Agree	Neutral	Strongly agree	Strongly Agree	Strongly disagree	Neutral	Agree	Agree	Neutral	Neutral	Agree	Agree	Neutral	Neutral	-
20	Malaysia	Physiotherapy	1ST			Female	No		No	-	Strongly agree	Strongly agree	Strongly agree	Strongly agree	Strongly agree	Strongly agree	Strongly agree	Strongly agree	Strongly Agree	Strongly disagree	Strongly disagree	Strongly disagree	Strongly Agree	Strongly Agree	Strongly agree	Strongly agree	Strongly agree	Strongly agree	Strongly Agree	-
20	Malaysia	Physiotherapy	1ST			Female	No		No	-	Strongly agree	Agree	Agree	Strongly agree	Strongly agree	Strongly agree	Strongly agree	Strongly agree	Strongly Agree	Strongly disagree	Strongly disagree	Disagree	Strongly Agree	Strongly Agree	Strongly agree	Strongly agree	Agree	Strongly disagree	Neutral	-
20	Malaysia	BPHTI	1ST	BPHTI	-	Female	No		No	-	Strongly agree	Strongly agree	Agree	Agree	Strongly agree	Agree	Neutral	Strongly agree	Strongly Agree	Strongly disagree	Neutral	Agree	Agree	Neutral	Neutral	Agree	Agree	Neutral	Neutral	-
20	Malaysia	Physiotherapy	1ST			Female	No		No	-	Strongly agree	Strongly agree	Strongly agree	Strongly agree	Strongly agree	Strongly agree	Strongly agree	Strongly agree	Strongly Agree	Strongly disagree	Strongly disagree	Strongly disagree	Strongly Agree	Strongly Agree	Strongly agree	Strongly agree	Strongly agree	Strongly agree	Strongly Agree	-
20	Malaysia	Physiotherapy	1ST			Female	No		No	-	Strongly agree	Agree	Agree	Strongly agree	Strongly agree	Strongly agree	Strongly agree	Strongly agree	Strongly Agree	Strongly disagree	Strongly disagree	Disagree	Strongly Agree	Strongly Agree	Strongly agree	Strongly agree	Agree	Strongly disagree	Neutral	-
20	Malaysia	BPHTI	1ST	BPHTI	-	Female	No		No	-	Strongly agree	Strongly agree	Agree	Agree	Strongly agree	Agree	Neutral	Strongly agree	Strongly Agree	Strongly disagree	Neutral	Agree	Agree	Neutral	Neutral	Agree	Agree	Neutral	Neutral	-
20	Malaysia	Physiotherapy	1ST			Female	No		No	-	Strongly agree	Strongly agree	Strongly agree	Strongly agree	Strongly agree	Strongly agree	Strongly agree	Strongly agree	Strongly Agree	Strongly disagree	Strongly disagree	Strongly disagree	Strongly Agree	Strongly Agree	Strongly agree	Strongly agree	Strongly agree	Strongly agree	Strongly Agree	-
20	Malaysia	Physiotherapy	1ST			Female	No		No	-	Strongly agree	Agree	Agree	Strongly agree	Strongly agree	Strongly agree	Strongly agree	Strongly agree	Strongly Agree	Strongly disagree	Strongly disagree	Disagree	Strongly Agree	Strongly Agree	Strongly agree	Strongly agree	Agree	Strongly disagree	Neutral	-
20	Malaysia	BPHTI	1ST	BPHTI	-	Female	No		No	-	Strongly agree	Strongly agree	Agree	Agree	Strongly agree	Agree	Neutral	Strongly agree	Strongly Agree	Strongly disagree	Neutral	Agree	Agree	Neutral	Neutral	Agree	Agree	Neutral	Neutral	-
20	Malaysia	Physiotherapy	1ST			Female	No		No	-	Strongly agree	Strongly agree	Strongly agree	Strongly agree	Strongly agree	Strongly agree	Strongly agree	Strongly agree	Strongly Agree	Strongly disagree	Strongly disagree	Strongly disagree	Strongly Agree	Strongly Agree	Strongly agree	Strongly agree	Strongly agree	Strongly agree	Strongly Agree	-
20	Malaysia	Physiotherapy	1ST			Female	No		No	-	Strongly agree	Agree	Agree	Strongly agree	Strongly agree	Strongly agree	Strongly agree	Strongly agree	Strongly Agree	Strongly disagree	Strongly disagree	Disagree	Strongly Agree	Strongly Agree	Strongly agree	Strongly agree	Agree	Strongly disagree	Neutral	-
20	Malaysia	?	2 ND	?	?	Female	No		No	-	Neutral	Neutral;Agree	Agree	Neutral	Neutral	Neutral	Neutral	Neutral	Neutral	Neutral	Neutral	Neutral	Agree	Neutral	Neutral	Neutral	Neutral	Neutral	Neutral	-
20	Malaysia	?	2 ND	?	?	Female	No		No	-	Neutral	Neutral;Agree	Agree	Neutral	Neutral	Neutral	Neutral	Neutral	Neutral	Neutral	Neutral	Neutral	Agree	Neutral	Neutral	Neutral	Neutral	Neutral	Neutral	-
20	Malaysia	?	2 ND	?	?	Female	No		No	-	Neutral	Neutral;Agree	Agree	Neutral	Neutral	Neutral	Neutral	Neutral	Neutral	Neutral	Neutral	Neutral	Agree	Neutral	Neutral	Neutral	Neutral	Neutral	Neutral	-
20	Malaysia	?	2 ND	?	?	Female	No		No	-	Neutral	Neutral;Agree	Agree	Neutral	Neutral	Neutral	Neutral	Neutral	Neutral	Neutral	Neutral	Neutral	Agree	Neutral	Neutral	Neutral	Neutral	Neutral	Neutral	-
20	Malaysia	?	2 ND	?	?	Female	No		No	-	Neutral	Neutral;Agree	Agree	Neutral	Neutral	Neutral	Neutral	Neutral	Neutral	Neutral	Neutral	Neutral	Agree	Neutral	Neutral	Neutral	Neutral	Neutral	Neutral	-
20	Malaysia	?	2 ND	?	?	Female	No		No	-	Neutral	Neutral;Agree	Agree	Neutral	Neutral	Neutral	Neutral	Neutral	Neutral	Neutral	Neutral	Neutral	Agree	Neutral	Neutral	Neutral	Neutral	Neutral	Neutral	-
20	Malaysia	?	2 ND	?	?	Female	No		No	-	Neutral	Neutral;Agree	Agree	Neutral	Neutral	Neutral	Neutral	Neutral	Neutral	Neutral	Neutral	Neutral	Agree	Neutral	Neutral	Neutral	Neutral	Neutral	Neutral	-
20	Malaysia	?	2 ND	?	?	Female	No		No	-	Neutral	Neutral;Agree	Agree	Neutral	Neutral	Neutral	Neutral	Neutral	Neutral	Neutral	Neutral	Neutral	Agree	Neutral	Neutral	Neutral	Neutral	Neutral	Neutral	-
21	Malaysia	BPHTI	2 ND	FHLS	0	Male	No		No	No.	Agree	Agree	Agree	Agree	Agree	Agree	Agree	Agree	Strongly Agree	Disagree	Neutral	Disagree	Agree	Agree	Agree	Agree	Agree	Neutral	Agree	N/A
21	Malaysia	BPHTI	2 ND	FHLS	0	Male	No		No	No.	Agree	Agree	Agree	Agree	Agree	Agree	Agree	Agree	Strongly Agree	Disagree	Neutral	Disagree	Agree	Agree	Agree	Agree	Agree	Neutral	Agree	N/A
21	Malaysia	BPHTI	2 ND	FHLS	0	Male	No		No	No.	Agree	Agree	Agree	Agree	Agree	Agree	Agree	Agree	Strongly Agree	Disagree	Neutral	Disagree	Agree	Agree	Agree	Agree	Agree	Neutral	Agree	N/A
21	Malaysia	BPHTI	2 ND	FHLS	0	Male	No		No	No.	Agree	Agree	Agree	Agree	Agree	Agree	Agree	Agree	Strongly Agree	Disagree	Neutral	Disagree	Agree	Agree	Agree	Agree	Agree	Neutral	Agree	N/A
21	Malaysia	BPHTI	2 ND	FHLS	0	Male	No		No	No.	Agree	Agree	Agree	Agree	Agree	Agree	Agree	Agree	Strongly Agree	Disagree	Neutral	Disagree	Agree	Agree	Agree	Agree	Agree	Neutral	Agree	N/A
21	Malaysia	BPHTI	2 ND	FHLS	0	Male	No		No	No.	Agree	Agree	Agree	Agree	Agree	Agree	Agree	Agree	Strongly Agree	Disagree	Neutral	Disagree	Agree	Agree	Agree	Agree	Agree	Neutral	Agree	N/A
21	Malaysia	BPHTI	2 ND	FHLS	0	Male	No		No	No.	Agree	Agree	Agree	Agree	Agree	Agree	Agree	Agree	Strongly Agree	Disagree	Neutral	Disagree	Agree	Agree	Agree	Agree	Agree	Neutral	Agree	N/A
21	Malaysia	BPHTI	2 ND	FHLS	0	Male	No		No	No.	Agree	Agree	Agree	Agree	Agree	Agree	Agree	Agree	Strongly Agree	Disagree	Neutral	Disagree	Agree	Agree	Agree	Agree	Agree	Neutral	Agree	N/A
21	Malaysia	Physiotherapy	3 RD	Faculty of Health and Lifescience	0	Male	No		No	.	Agree	Strongly agree	Strongly agree	Strongly agree	Strongly agree	Strongly agree	Strongly agree	Strongly agree	Strongly Agree	Disagree	Disagree	Disagree	Strongly Agree	Strongly Agree	Strongly agree	Strongly agree	Strongly agree	Strongly agree	Strongly Agree	.
21	Malaysia	Physiotherapy	3 RD	Faculty of Health and Lifescience	0	Male	No		No	.	Agree	Strongly agree	Strongly agree	Strongly agree	Strongly agree	Strongly agree	Strongly agree	Strongly agree	Strongly Agree	Disagree	Disagree	Disagree	Strongly Agree	Strongly Agree	Strongly agree	Strongly agree	Strongly agree	Strongly agree	Strongly Agree	.
21	Malaysia	Physiotherapy	3 RD	Faculty of Health and Lifescience	0	Male	No		No	.	Agree	Strongly agree	Strongly agree	Strongly agree	Strongly agree	Strongly agree	Strongly agree	Strongly agree	Strongly Agree	Disagree	Disagree	Disagree	Strongly Agree	Strongly Agree	Strongly agree	Strongly agree	Strongly agree	Strongly agree	Strongly Agree	.
21	Malaysia	Physiotherapy	3 RD	Faculty of Health and Lifescience	0	Male	No		No	.	Agree	Strongly agree	Strongly agree	Strongly agree	Strongly agree	Strongly agree	Strongly agree	Strongly agree	Strongly Agree	Disagree	Disagree	Disagree	Strongly Agree	Strongly Agree	Strongly agree	Strongly agree	Strongly agree	Strongly agree	Strongly Agree	.
21	Malaysia	Physiotherapy	3 RD	Faculty of Health and Lifescience	0	Male	No		No	.	Agree	Strongly agree	Strongly agree	Strongly agree	Strongly agree	Strongly agree	Strongly agree	Strongly agree	Strongly Agree	Disagree	Disagree	Disagree	Strongly Agree	Strongly Agree	Strongly agree	Strongly agree	Strongly agree	Strongly agree	Strongly Agree	.
21	Malaysia	Physiotherapy	3 RD	Faculty of Health and Lifescience	0	Male	No		No	.	Agree	Strongly agree	Strongly agree	Strongly agree	Strongly agree	Strongly agree	Strongly agree	Strongly agree	Strongly Agree	Disagree	Disagree	Disagree	Strongly Agree	Strongly Agree	Strongly agree	Strongly agree	Strongly agree	Strongly agree	Strongly Agree	.
21	Malaysia	Physiotherapy	3 RD	Faculty of Health and Lifescience	0	Male	No		No	.	Agree	Strongly agree	Strongly agree	Strongly agree	Strongly agree	Strongly agree	Strongly agree	Strongly agree	Strongly Agree	Disagree	Disagree	Disagree	Strongly Agree	Strongly Agree	Strongly agree	Strongly agree	Strongly agree	Strongly agree	Strongly Agree	.
21	Malaysia	Physiotherapy	3 RD	Faculty of Health and Lifescience	0	Male	No		No	.	Agree	Strongly agree	Strongly agree	Strongly agree	Strongly agree	Strongly agree	Strongly agree	Strongly agree	Strongly Agree	Disagree	Disagree	Disagree	Strongly Agree	Strongly Agree	Strongly agree	Strongly agree	Strongly agree	Strongly agree	Strongly Agree	.
21	China	TCM	3 RD	Teek Foh Chong	no	Male	No		No	no	Strongly disagree	Strongly disagree	Strongly disagree	Strongly disagree	Strongly disagree	Strongly disagree	Strongly disagree	Strongly disagree	Strongly disagree	Strongly disagree	Strongly disagree	Strongly disagree	Strongly disagree	Strongly disagree	Strongly disagree	Strongly disagree	Strongly disagree	Strongly disagree	Strongly disagree	nope
21	China	TCM	3 RD	Teek Foh Chong	no	Male	No		No	no	Strongly disagree	Strongly disagree	Strongly disagree	Strongly disagree	Strongly disagree	Strongly disagree	Strongly disagree	Strongly disagree	Strongly disagree	Strongly disagree	Strongly disagree	Strongly disagree	Strongly disagree	Strongly disagree	Strongly disagree	Strongly disagree	Strongly disagree	Strongly disagree	Strongly disagree	nope
21	China	TCM	3 RD	Teek Foh Chong	no	Male	No		No	no	Strongly disagree	Strongly disagree	Strongly disagree	Strongly disagree	Strongly disagree	Strongly disagree	Strongly disagree	Strongly disagree	Strongly disagree	Strongly disagree	Strongly disagree	Strongly disagree	Strongly disagree	Strongly disagree	Strongly disagree	Strongly disagree	Strongly disagree	Strongly disagree	Strongly disagree	nope
21	China	TCM	3 RD	Teek Foh Chong	no	Male	No		No	no	Strongly disagree	Strongly disagree	Strongly disagree	Strongly disagree	Strongly disagree	Strongly disagree	Strongly disagree	Strongly disagree	Strongly disagree	Strongly disagree	Strongly disagree	Strongly disagree	Strongly disagree	Strongly disagree	Strongly disagree	Strongly disagree	Strongly disagree	Strongly disagree	Strongly disagree	nope
21	China	TCM	3 RD	Teek Foh Chong	no	Male	No		No	no	Strongly disagree	Strongly disagree	Strongly disagree	Strongly disagree	Strongly disagree	Strongly disagree	Strongly disagree	Strongly disagree	Strongly disagree	Strongly disagree	Strongly disagree	Strongly disagree	Strongly disagree	Strongly disagree	Strongly disagree	Strongly disagree	Strongly disagree	Strongly disagree	Strongly disagree	nope
21	China	TCM	3 RD	Teek Foh Chong	no	Male	No		No	no	Strongly disagree	Strongly disagree	Strongly disagree	Strongly disagree	Strongly disagree	Strongly disagree	Strongly disagree	Strongly disagree	Strongly disagree	Strongly disagree	Strongly disagree	Strongly disagree	Strongly disagree	Strongly disagree	Strongly disagree	Strongly disagree	Strongly disagree	Strongly disagree	Strongly disagree	nope
21	China	TCM	3 RD	Teek Foh Chong	no	Male	No		No	no	Strongly disagree	Strongly disagree	Strongly disagree	Strongly disagree	Strongly disagree	Strongly disagree	Strongly disagree	Strongly disagree	Strongly disagree	Strongly disagree	Strongly disagree	Strongly disagree	Strongly disagree	Strongly disagree	Strongly disagree	Strongly disagree	Strongly disagree	Strongly disagree	Strongly disagree	nope
21	China	TCM	3 RD	Teek Foh Chong	no	Male	No		No	no	Strongly disagree	Strongly disagree	Strongly disagree	Strongly disagree	Strongly disagree	Strongly disagree	Strongly disagree	Strongly disagree	Strongly disagree	Strongly disagree	Strongly disagree	Strongly disagree	Strongly disagree	Strongly disagree	Strongly disagree	Strongly disagree	Strongly disagree	Strongly disagree	Strongly disagree	nope
22	China	Eat	3 RD	Yes	3	Male	No	1 – 3 months	No	-	Neutral	Agree	Agree	Agree	Agree	Agree	Agree	Agree	Agree	Disagree	Disagree	Disagree	Agree	Agree	Agree	Agree	Agree	Neutral	Neutral	-
22	China	Eat	3 RD	Yes	3	Male	No	1 – 3 months	No	-	Neutral	Agree	Agree	Agree	Agree	Agree	Agree	Agree	Agree	Disagree	Disagree	Disagree	Agree	Agree	Agree	Agree	Agree	Neutral	Neutral	-
22	China	Eat	3 RD	Yes	3	Male	No	1 – 3 months	No	-	Neutral	Agree	Agree	Agree	Agree	Agree	Agree	Agree	Agree	Disagree	Disagree	Disagree	Agree	Agree	Agree	Agree	Agree	Neutral	Neutral	-
22	China	Eat	3 RD	Yes	3	Male	No	1 – 3 months	No	-	Neutral	Agree	Agree	Agree	Agree	Agree	Agree	Agree	Agree	Disagree	Disagree	Disagree	Agree	Agree	Agree	Agree	Agree	Neutral	Neutral	-
22	China	Eat	3 RD	Yes	3	Male	No	1 – 3 months	No	-	Neutral	Agree	Agree	Agree	Agree	Agree	Agree	Agree	Agree	Disagree	Disagree	Disagree	Agree	Agree	Agree	Agree	Agree	Neutral	Neutral	-
22	China	Eat	3 RD	Yes	3	Male	No	1 – 3 months	No	-	Neutral	Agree	Agree	Agree	Agree	Agree	Agree	Agree	Agree	Disagree	Disagree	Disagree	Agree	Agree	Agree	Agree	Agree	Neutral	Neutral	-
22	China	Eat	3 RD	Yes	3	Male	No	1 – 3 months	No	-	Neutral	Agree	Agree	Agree	Agree	Agree	Agree	Agree	Agree	Disagree	Disagree	Disagree	Agree	Agree	Agree	Agree	Agree	Neutral	Neutral	-
22	China	Eat	3 RD	Yes	3	Male	No	1 – 3 months	No	-	Neutral	Agree	Agree	Agree	Agree	Agree	Agree	Agree	Agree	Disagree	Disagree	Disagree	Agree	Agree	Agree	Agree	Agree	Neutral	Neutral	-
22	Pakistan	Dentistry	3rd	Dentistrty	None	Male	No		No	No	Strongly agree	Strongly agree	Strongly agree	Strongly agree	Disagree	Strongly agree	Strongly agree	Strongly agree	Agree	Disagree	Strongly agree	Agree	Strongly agree	Disagree	Agree	Strongly agree	Strongly agree	Disagree	Strongly agree	None
22	Pakistan	Dentistry	3rd	Dentistrty	None	Male	No		No	No	Strongly agree	Strongly agree	Strongly agree	Strongly agree	Disagree	Strongly agree	Strongly agree	Strongly agree	Agree	Disagree	Strongly agree	Agree	Strongly agree	Disagree	Agree	Strongly agree	Strongly agree	Disagree	Strongly agree	None
22	Pakistan	Dentistry	3rd	Dentistrty	None	Male	No		No	No	Strongly agree	Strongly agree	Strongly agree	Strongly agree	Disagree	Strongly agree	Strongly agree	Strongly agree	Agree	Disagree	Strongly agree	Agree	Strongly agree	Disagree	Agree	Strongly agree	Strongly agree	Disagree	Strongly agree	None
22	Pakistan	Dentistry	3rd	Dentistrty	None	Male	No		No	No	Strongly agree	Strongly agree	Strongly agree	Strongly agree	Disagree	Strongly agree	Strongly agree	Strongly agree	Agree	Disagree	Strongly agree	Agree	Strongly agree	Disagree	Agree	Strongly agree	Strongly agree	Disagree	Strongly agree	None
22	Pakistan	Dentistry	3rd	Dentistrty	None	Male	No		No	No	Strongly agree	Strongly agree	Strongly agree	Strongly agree	Disagree	Strongly agree	Strongly agree	Strongly agree	Agree	Disagree	Strongly agree	Agree	Strongly agree	Disagree	Agree	Strongly agree	Strongly agree	Disagree	Strongly agree	None
22	Pakistan	Dentistry	3rd	Dentistrty	None	Male	No		No	No	Strongly agree	Strongly agree	Strongly agree	Strongly agree	Disagree	Strongly agree	Strongly agree	Strongly agree	Agree	Disagree	Strongly agree	Agree	Strongly agree	Disagree	Agree	Strongly agree	Strongly agree	Disagree	Strongly agree	None
22	Pakistan	Dentistry	3rd	Dentistrty	None	Male	No		No	No	Strongly agree	Strongly agree	Strongly agree	Strongly agree	Disagree	Strongly agree	Strongly agree	Strongly agree	Agree	Disagree	Strongly agree	Agree	Strongly agree	Disagree	Agree	Strongly agree	Strongly agree	Disagree	Strongly agree	None
23	Malaysia	Chinese Medicine	4TH	BTCMI	None	Male	No		No	No	Agree	Strongly agree	Agree	Agree	Agree	Agree	Agree	Agree	Agree	Agree	Agree	Agree	Agree	Agree	Agree	Agree	Agree	Agree	Agree	No
23	Malaysia	Chinese Medicine	4TH	BTCMI	None	Female	No		No	None	Strongly agree	Strongly agree	Strongly agree	Strongly agree	Strongly agree	Strongly agree	Strongly agree	Strongly agree	Strongly Agree	Disagree	Disagree	Disagree	Strongly Agree	Strongly Agree	Strongly agree	Strongly agree	Agree	Neutral	Neutral	None
23	Malaysia	Chinese Medicine	4TH	BTCMI	None	Male	No		No	No	Agree	Strongly agree	Agree	Agree	Agree	Agree	Agree	Agree	Agree	Agree	Agree	Agree	Agree	Agree	Agree	Agree	Agree	Agree	Agree	No
23	Malaysia	Chinese Medicine	4TH	BTCMI	None	Female	No		No	None	Strongly agree	Strongly agree	Strongly agree	Strongly agree	Strongly agree	Strongly agree	Strongly agree	Strongly agree	Strongly Agree	Disagree	Disagree	Disagree	Strongly Agree	Strongly Agree	Strongly agree	Strongly agree	Agree	Neutral	Neutral	None
23	Malaysia	Chinese Medicine	4TH	BTCMI	None	Male	No		No	No	Agree	Strongly agree	Agree	Agree	Agree	Agree	Agree	Agree	Agree	Agree	Agree	Agree	Agree	Agree	Agree	Agree	Agree	Agree	Agree	No
23	Malaysia	Chinese Medicine	4TH	BTCMI	None	Female	No		No	None	Strongly agree	Strongly agree	Strongly agree	Strongly agree	Strongly agree	Strongly agree	Strongly agree	Strongly agree	Strongly Agree	Disagree	Disagree	Disagree	Strongly Agree	Strongly Agree	Strongly agree	Strongly agree	Agree	Neutral	Neutral	None
23	Malaysia	Chinese Medicine	4TH	BTCMI	None	Male	No		No	No	Agree	Strongly agree	Agree	Agree	Agree	Agree	Agree	Agree	Agree	Agree	Agree	Agree	Agree	Agree	Agree	Agree	Agree	Agree	Agree	No
23	Malaysia	Chinese Medicine	4TH	BTCMI	None	Female	No		No	None	Strongly agree	Strongly agree	Strongly agree	Strongly agree	Strongly agree	Strongly agree	Strongly agree	Strongly agree	Strongly Agree	Disagree	Disagree	Disagree	Strongly Agree	Strongly Agree	Strongly agree	Strongly agree	Agree	Neutral	Neutral	None
23	Malaysia	Chinese Medicine	4TH	BTCMI	None	Male	No		No	No	Agree	Strongly agree	Agree	Agree	Agree	Agree	Agree	Agree	Agree	Agree	Agree	Agree	Agree	Agree	Agree	Agree	Agree	Agree	Agree	No
23	Malaysia	Chinese Medicine	4TH	BTCMI	None	Female	No		No	None	Strongly agree	Strongly agree	Strongly agree	Strongly agree	Strongly agree	Strongly agree	Strongly agree	Strongly agree	Strongly Agree	Disagree	Disagree	Disagree	Strongly Agree	Strongly Agree	Strongly agree	Strongly agree	Agree	Neutral	Neutral	None
23	Malaysia	Chinese Medicine	4TH	BTCMI	None	Male	No		No	No	Agree	Strongly agree	Agree	Agree	Agree	Agree	Agree	Agree	Agree	Agree	Agree	Agree	Agree	Agree	Agree	Agree	Agree	Agree	Agree	No
23	Malaysia	Chinese Medicine	4TH	BTCMI	None	Female	No		No	None	Strongly agree	Strongly agree	Strongly agree	Strongly agree	Strongly agree	Strongly agree	Strongly agree	Strongly agree	Strongly Agree	Disagree	Disagree	Disagree	Strongly Agree	Strongly Agree	Strongly agree	Strongly agree	Agree	Neutral	Neutral	None
23	Malaysia	Chinese Medicine	4TH	BTCMI	None	Male	No		No	No	Agree	Strongly agree	Agree	Agree	Agree	Agree	Agree	Agree	Agree	Agree	Agree	Agree	Agree	Agree	Agree	Agree	Agree	Agree	Agree	No
23	Malaysia	Chinese Medicine	4TH	BTCMI	None	Female	No		No	None	Strongly agree	Strongly agree	Strongly agree	Strongly agree	Strongly agree	Strongly agree	Strongly agree	Strongly agree	Strongly Agree	Disagree	Disagree	Disagree	Strongly Agree	Strongly Agree	Strongly agree	Strongly agree	Agree	Neutral	Neutral	None
23	Malaysia	Chinese Medicine	4TH	BTCMI	None	Male	No		No	No	Agree	Strongly agree	Agree	Agree	Agree	Agree	Agree	Agree	Agree	Agree	Agree	Agree	Agree	Agree	Agree	Agree	Agree	Agree	Agree	No
23	Malaysia	Chinese Medicine	4TH	BTCMI	None	Female	No		No	None	Strongly agree	Strongly agree	Strongly agree	Strongly agree	Strongly agree	Strongly agree	Strongly agree	Strongly agree	Strongly Agree	Disagree	Disagree	Disagree	Strongly Agree	Strongly Agree	Strongly agree	Strongly agree	Agree	Neutral	Neutral	None
21	malaysia	bachelor of tradisional chinese medicine	4TH	TCM	no	Female	No		No	no	Neutral	Agree	Agree	Agree	Agree	Agree	Neutral	Neutral	Neutral	Neutral	Neutral	Neutral	Neutral	Neutral	Agree	Agree	Neutral	Neutral	Neutral	no
21	malaysia	bachelor of tradisional chinese medicine	4TH	TCM	no	Female	No		No	no	Neutral	Agree	Agree	Agree	Agree	Agree	Neutral	Neutral	Neutral	Neutral	Neutral	Neutral	Neutral	Neutral	Agree	Agree	Neutral	Neutral	Neutral	no
21	malaysia	bachelor of tradisional chinese medicine	4TH	TCM	no	Female	No		No	no	Neutral	Agree	Agree	Agree	Agree	Agree	Neutral	Neutral	Neutral	Neutral	Neutral	Neutral	Neutral	Neutral	Agree	Agree	Neutral	Neutral	Neutral	no
21	malaysia	bachelor of tradisional chinese medicine	4TH	TCM	no	Female	No		No	no	Neutral	Agree	Agree	Agree	Agree	Agree	Neutral	Neutral	Neutral	Neutral	Neutral	Neutral	Neutral	Neutral	Agree	Agree	Neutral	Neutral	Neutral	no
21	malaysia	bachelor of tradisional chinese medicine	4TH	TCM	no	Female	No		No	no	Neutral	Agree	Agree	Agree	Agree	Agree	Neutral	Neutral	Neutral	Neutral	Neutral	Neutral	Neutral	Neutral	Agree	Agree	Neutral	Neutral	Neutral	no
21	malaysia	bachelor of tradisional chinese medicine	4TH	TCM	no	Female	No		No	no	Neutral	Agree	Agree	Agree	Agree	Agree	Neutral	Neutral	Neutral	Neutral	Neutral	Neutral	Neutral	Neutral	Agree	Agree	Neutral	Neutral	Neutral	no
21	malaysia	bachelor of tradisional chinese medicine	4TH	TCM	no	Female	No		No	no	Neutral	Agree	Agree	Agree	Agree	Agree	Neutral	Neutral	Neutral	Neutral	Neutral	Neutral	Neutral	Neutral	Agree	Agree	Neutral	Neutral	Neutral	no
21	malaysia	bachelor of tradisional chinese medicine	4TH	TCM	no	Female	No		No	no	Neutral	Agree	Agree	Agree	Agree	Agree	Neutral	Neutral	Neutral	Neutral	Neutral	Neutral	Neutral	Neutral	Agree	Agree	Neutral	Neutral	Neutral	no
23	Malaysia	Tcm	4TH	Btcmi	0	Male	No		No	Good	Neutral	Neutral	Neutral	Neutral	Neutral	Neutral	Neutral	Neutral	Neutral	Neutral	Neutral	Neutral	Neutral	Neutral	Neutral	Neutral	Neutral	Neutral	Neutral	Nice
23	Malaysia	Tcm	4TH	Btcmi	0	Male	No		No	Good	Neutral	Neutral	Neutral	Neutral	Neutral	Neutral	Neutral	Neutral	Neutral	Neutral	Neutral	Neutral	Neutral	Neutral	Neutral	Neutral	Neutral	Neutral	Neutral	Nice
23	Malaysia	Tcm	4TH	Btcmi	0	Male	No		No	Good	Neutral	Neutral	Neutral	Neutral	Neutral	Neutral	Neutral	Neutral	Neutral	Neutral	Neutral	Neutral	Neutral	Neutral	Neutral	Neutral	Neutral	Neutral	Neutral	Nice
23	Malaysia	Tcm	4TH	Btcmi	0	Male	No		No	Good	Neutral	Neutral	Neutral	Neutral	Neutral	Neutral	Neutral	Neutral	Neutral	Neutral	Neutral	Neutral	Neutral	Neutral	Neutral	Neutral	Neutral	Neutral	Neutral	Nice
23	Malaysia	Tcm	4TH	Btcmi	0	Male	No		No	Good	Neutral	Neutral	Neutral	Neutral	Neutral	Neutral	Neutral	Neutral	Neutral	Neutral	Neutral	Neutral	Neutral	Neutral	Neutral	Neutral	Neutral	Neutral	Neutral	Nice
23	Malaysia	Tcm	4TH	Btcmi	0	Male	No		No	Good	Neutral	Neutral	Neutral	Neutral	Neutral	Neutral	Neutral	Neutral	Neutral	Neutral	Neutral	Neutral	Neutral	Neutral	Neutral	Neutral	Neutral	Neutral	Neutral	Nice
23	Malaysia	Tcm	4TH	Btcmi	0	Male	No		No	Good	Neutral	Neutral	Neutral	Neutral	Neutral	Neutral	Neutral	Neutral	Neutral	Neutral	Neutral	Neutral	Neutral	Neutral	Neutral	Neutral	Neutral	Neutral	Neutral	Nice
23	Malaysia	Tcm	4TH	Btcmi	0	Male	No		No	Good	Neutral	Neutral	Neutral	Neutral	Neutral	Neutral	Neutral	Neutral	Neutral	Neutral	Neutral	Neutral	Neutral	Neutral	Neutral	Neutral	Neutral	Neutral	Neutral	Nice
24	MALAYSIA	TCM	4TH	BTCMI		Male	No		No	none	Agree	Agree	Agree	Agree	Agree	Agree	Agree	Agree	Agree	Agree	Agree	Agree	Agree	Neutral	Neutral	Neutral	Neutral	Neutral	Neutral	no idea so far
24	MALAYSIA	TCM	4TH	BTCMI		Male	No		No	none	Agree	Agree	Agree	Agree	Agree	Agree	Agree	Agree	Agree	Agree	Agree	Agree	Agree	Neutral	Neutral	Neutral	Neutral	Neutral	Neutral	no idea so far
24	MALAYSIA	TCM	4TH	BTCMI		Male	No		No	none	Agree	Agree	Agree	Agree	Agree	Agree	Agree	Agree	Agree	Agree	Agree	Agree	Agree	Neutral	Neutral	Neutral	Neutral	Neutral	Neutral	no idea so far
24	MALAYSIA	TCM	4TH	BTCMI		Male	No		No	none	Agree	Agree	Agree	Agree	Agree	Agree	Agree	Agree	Agree	Agree	Agree	Agree	Agree	Neutral	Neutral	Neutral	Neutral	Neutral	Neutral	no idea so far
24	MALAYSIA	TCM	4TH	BTCMI		Male	No		No	none	Agree	Agree	Agree	Agree	Agree	Agree	Agree	Agree	Agree	Agree	Agree	Agree	Agree	Neutral	Neutral	Neutral	Neutral	Neutral	Neutral	no idea so far
24	MALAYSIA	TCM	4TH	BTCMI		Male	No		No	none	Agree	Agree	Agree	Agree	Agree	Agree	Agree	Agree	Agree	Agree	Agree	Agree	Agree	Neutral	Neutral	Neutral	Neutral	Neutral	Neutral	no idea so far
24	MALAYSIA	TCM	4TH	BTCMI		Male	No		No	none	Agree	Agree	Agree	Agree	Agree	Agree	Agree	Agree	Agree	Agree	Agree	Agree	Agree	Neutral	Neutral	Neutral	Neutral	Neutral	Neutral	no idea so far
24	MALAYSIA	TCM	4TH	BTCMI		Male	No		No	none	Agree	Agree	Agree	Agree	Agree	Agree	Agree	Agree	Agree	Agree	Agree	Agree	Agree	Neutral	Neutral	Neutral	Neutral	Neutral	Neutral	no idea so far
25	Malaysia	Bachelor of Science in Physiotherapy	4TH	Faculty of Health Science	1 year	Female	No		Yes	It is in interdisciplinary team meetings to discuss on patient condition and progress	Strongly agree	Strongly agree	Strongly agree	Strongly agree	Strongly agree	Strongly agree	Strongly agree	Strongly agree	Strongly Agree	Strongly disagree	Strongly disagree	Strongly disagree	Strongly Agree	Strongly Agree	Strongly agree	Strongly agree	Strongly agree	Neutral	Disagree	non for now
25	Malaysia	Bachelor of Science in Physiotherapy	4TH	Faculty of Health Science	1 year	Female	No		Yes	It is in interdisciplinary team meetings to discuss on patient condition and progress	Strongly agree	Strongly agree	Strongly agree	Strongly agree	Strongly agree	Strongly agree	Strongly agree	Strongly agree	Strongly Agree	Strongly disagree	Strongly disagree	Strongly disagree	Strongly Agree	Strongly Agree	Strongly agree	Strongly agree	Strongly agree	Neutral	Disagree	non for now
25	Malaysia	Bachelor of Science in Physiotherapy	4TH	Faculty of Health Science	1 year	Female	No		Yes	It is in interdisciplinary team meetings to discuss on patient condition and progress	Strongly agree	Strongly agree	Strongly agree	Strongly agree	Strongly agree	Strongly agree	Strongly agree	Strongly agree	Strongly Agree	Strongly disagree	Strongly disagree	Strongly disagree	Strongly Agree	Strongly Agree	Strongly agree	Strongly agree	Strongly agree	Neutral	Disagree	non for now
25	Malaysia	Bachelor of Science in Physiotherapy	4TH	Faculty of Health Science	1 year	Female	No		Yes	It is in interdisciplinary team meetings to discuss on patient condition and progress	Strongly agree	Strongly agree	Strongly agree	Strongly agree	Strongly agree	Strongly agree	Strongly agree	Strongly agree	Strongly Agree	Strongly disagree	Strongly disagree	Strongly disagree	Strongly Agree	Strongly Agree	Strongly agree	Strongly agree	Strongly agree	Neutral	Disagree	non for now
25	Malaysia	Bachelor of Science in Physiotherapy	4TH	Faculty of Health Science	1 year	Female	No		Yes	It is in interdisciplinary team meetings to discuss on patient condition and progress	Strongly agree	Strongly agree	Strongly agree	Strongly agree	Strongly agree	Strongly agree	Strongly agree	Strongly agree	Strongly Agree	Strongly disagree	Strongly disagree	Strongly disagree	Strongly Agree	Strongly Agree	Strongly agree	Strongly agree	Strongly agree	Neutral	Disagree	non for now
25	Malaysia	Bachelor of Science in Physiotherapy	4TH	Faculty of Health Science	1 year	Female	No		Yes	It is in interdisciplinary team meetings to discuss on patient condition and progress	Strongly agree	Strongly agree	Strongly agree	Strongly agree	Strongly agree	Strongly agree	Strongly agree	Strongly agree	Strongly Agree	Strongly disagree	Strongly disagree	Strongly disagree	Strongly Agree	Strongly Agree	Strongly agree	Strongly agree	Strongly agree	Neutral	Disagree	non for now
25	Malaysia	Bachelor of Science in Physiotherapy	4TH	Faculty of Health Science	1 year	Female	No		Yes	It is in interdisciplinary team meetings to discuss on patient condition and progress	Strongly agree	Strongly agree	Strongly agree	Strongly agree	Strongly agree	Strongly agree	Strongly agree	Strongly agree	Strongly Agree	Strongly disagree	Strongly disagree	Strongly disagree	Strongly Agree	Strongly Agree	Strongly agree	Strongly agree	Strongly agree	Neutral	Disagree	non for now
25	Malaysia	Bachelor of Science in Physiotherapy	4TH	Faculty of Health Science	1 year	Female	No		Yes	It is in interdisciplinary team meetings to discuss on patient condition and progress	Strongly agree	Strongly agree	Strongly agree	Strongly agree	Strongly agree	Strongly agree	Strongly agree	Strongly agree	Strongly Agree	Strongly disagree	Strongly disagree	Strongly disagree	Strongly Agree	Strongly Agree	Strongly agree	Strongly agree	Strongly agree	Neutral	Disagree	non for now
22	China	Traditional Chinese Medicine	4TH	Faculty of Health and Life Science	4	Female	No		No	No	Strongly agree	Agree	Agree	Strongly agree	Strongly agree	Strongly agree	Agree	Agree	Strongly Agree	Strongly disagree	Strongly disagree	Strongly disagree	Agree	Strongly Agree	Strongly agree	Agree	Agree	Neutral	Strongly Agree	No
22	China	Traditional Chinese Medicine	4TH	Faculty of Health and Life Science	4	Female	No		No	No	Strongly agree	Agree	Agree	Strongly agree	Strongly agree	Strongly agree	Agree	Agree	Strongly Agree	Strongly disagree	Strongly disagree	Strongly disagree	Agree	Strongly Agree	Strongly agree	Agree	Agree	Neutral	Strongly Agree	No
22	China	Traditional Chinese Medicine	4TH	Faculty of Health and Life Science	4	Female	No		No	No	Strongly agree	Agree	Agree	Strongly agree	Strongly agree	Strongly agree	Agree	Agree	Strongly Agree	Strongly disagree	Strongly disagree	Strongly disagree	Agree	Strongly Agree	Strongly agree	Agree	Agree	Neutral	Strongly Agree	No
22	China	Traditional Chinese Medicine	4TH	Faculty of Health and Life Science	4	Female	No		No	No	Strongly agree	Agree	Agree	Strongly agree	Strongly agree	Strongly agree	Agree	Agree	Strongly Agree	Strongly disagree	Strongly disagree	Strongly disagree	Agree	Strongly Agree	Strongly agree	Agree	Agree	Neutral	Strongly Agree	No
22	China	Traditional Chinese Medicine	4TH	Faculty of Health and Life Science	4	Female	No		No	No	Strongly agree	Agree	Agree	Strongly agree	Strongly agree	Strongly agree	Agree	Agree	Strongly Agree	Strongly disagree	Strongly disagree	Strongly disagree	Agree	Strongly Agree	Strongly agree	Agree	Agree	Neutral	Strongly Agree	No
22	China	Traditional Chinese Medicine	4TH	Faculty of Health and Life Science	4	Female	No		No	No	Strongly agree	Agree	Agree	Strongly agree	Strongly agree	Strongly agree	Agree	Agree	Strongly Agree	Strongly disagree	Strongly disagree	Strongly disagree	Agree	Strongly Agree	Strongly agree	Agree	Agree	Neutral	Strongly Agree	No
22	China	Traditional Chinese Medicine	4TH	Faculty of Health and Life Science	4	Female	No		No	No	Strongly agree	Agree	Agree	Strongly agree	Strongly agree	Strongly agree	Agree	Agree	Strongly Agree	Strongly disagree	Strongly disagree	Strongly disagree	Agree	Strongly Agree	Strongly agree	Agree	Agree	Neutral	Strongly Agree	No
22	China	Traditional Chinese Medicine	4TH	Faculty of Health and Life Science	4	Female	No		No	No	Strongly agree	Agree	Agree	Strongly agree	Strongly agree	Strongly agree	Agree	Agree	Strongly Agree	Strongly disagree	Strongly disagree	Strongly disagree	Agree	Strongly Agree	Strongly agree	Agree	Agree	Neutral	Strongly Agree	No
24	Malaysia	Traditional chinese medicine	5TH	Tcm	0	Male	No		No	No	Strongly agree	Strongly disagree;Strongly agree	Strongly agree	Strongly agree	Strongly agree	Strongly agree	Strongly agree	Strongly agree	Strongly Agree	Strongly disagree	Strongly disagree	Strongly disagree	Strongly Agree	Strongly Agree	Strongly agree	Strongly agree	Strongly agree	Strongly disagree	Strongly Agree	No
24	Malaysia	Traditional chinese medicine	5TH	Tcm	0	Male	No		No	No	Strongly agree	Strongly disagree;Strongly agree	Strongly agree	Strongly agree	Strongly agree	Strongly agree	Strongly agree	Strongly agree	Strongly Agree	Strongly disagree	Strongly disagree	Strongly disagree	Strongly Agree	Strongly Agree	Strongly agree	Strongly agree	Strongly agree	Strongly disagree	Strongly Agree	No
24	Malaysia	Traditional chinese medicine	5TH	Tcm	0	Male	No		No	No	Strongly agree	Strongly disagree;Strongly agree	Strongly agree	Strongly agree	Strongly agree	Strongly agree	Strongly agree	Strongly agree	Strongly Agree	Strongly disagree	Strongly disagree	Strongly disagree	Strongly Agree	Strongly Agree	Strongly agree	Strongly agree	Strongly agree	Strongly disagree	Strongly Agree	No
24	Malaysia	Traditional chinese medicine	5TH	Tcm	0	Male	No		No	No	Strongly agree	Strongly disagree;Strongly agree	Strongly agree	Strongly agree	Strongly agree	Strongly agree	Strongly agree	Strongly agree	Strongly Agree	Strongly disagree	Strongly disagree	Strongly disagree	Strongly Agree	Strongly Agree	Strongly agree	Strongly agree	Strongly agree	Strongly disagree	Strongly Agree	No
24	Malaysia	Traditional chinese medicine	5TH	Tcm	0	Male	No		No	No	Strongly agree	Strongly disagree;Strongly agree	Strongly agree	Strongly agree	Strongly agree	Strongly agree	Strongly agree	Strongly agree	Strongly Agree	Strongly disagree	Strongly disagree	Strongly disagree	Strongly Agree	Strongly Agree	Strongly agree	Strongly agree	Strongly agree	Strongly disagree	Strongly Agree	No
24	Malaysia	Traditional chinese medicine	5TH	Tcm	0	Male	No		No	No	Strongly agree	Strongly disagree;Strongly agree	Strongly agree	Strongly agree	Strongly agree	Strongly agree	Strongly agree	Strongly agree	Strongly Agree	Strongly disagree	Strongly disagree	Strongly disagree	Strongly Agree	Strongly Agree	Strongly agree	Strongly agree	Strongly agree	Strongly disagree	Strongly Agree	No
24	Malaysia	Traditional chinese medicine	5TH	Tcm	0	Male	No		No	No	Strongly agree	Strongly disagree;Strongly agree	Strongly agree	Strongly agree	Strongly agree	Strongly agree	Strongly agree	Strongly agree	Strongly Agree	Strongly disagree	Strongly disagree	Strongly disagree	Strongly Agree	Strongly Agree	Strongly agree	Strongly agree	Strongly agree	Strongly disagree	Strongly Agree	No
24	Malaysia	Traditional chinese medicine	5TH	Tcm	0	Male	No		No	No	Strongly agree	Strongly disagree;Strongly agree	Strongly agree	Strongly agree	Strongly agree	Strongly agree	Strongly agree	Strongly agree	Strongly Agree	Strongly disagree	Strongly disagree	Strongly disagree	Strongly Agree	Strongly Agree	Strongly agree	Strongly agree	Strongly agree	Strongly disagree	Strongly Agree	No
23	Malaysia	BTCMI	5TH	FHLS	HAVENT	Female	No		No	-	Strongly agree	Agree	Agree	Agree	Agree	Agree	Agree	Agree	Agree	Agree	Agree	Agree	Agree	Agree	Agree	Agree	Agree	Neutral	Agree	-
23	Malaysia	BTCMI	5TH	FHLS	HAVENT	Female	No		No	-	Strongly agree	Agree	Agree	Agree	Agree	Agree	Agree	Agree	Agree	Agree	Agree	Agree	Agree	Agree	Agree	Agree	Agree	Neutral	Agree	-
23	Malaysia	BTCMI	5TH	FHLS	HAVENT	Female	No		No	-	Strongly agree	Agree	Agree	Agree	Agree	Agree	Agree	Agree	Agree	Agree	Agree	Agree	Agree	Agree	Agree	Agree	Agree	Neutral	Agree	-
23	Malaysia	BTCMI	5TH	FHLS	HAVENT	Female	No		No	-	Strongly agree	Agree	Agree	Agree	Agree	Agree	Agree	Agree	Agree	Agree	Agree	Agree	Agree	Agree	Agree	Agree	Agree	Neutral	Agree	-
23	Malaysia	BTCMI	5TH	FHLS	HAVENT	Female	No		No	-	Strongly agree	Agree	Agree	Agree	Agree	Agree	Agree	Agree	Agree	Agree	Agree	Agree	Agree	Agree	Agree	Agree	Agree	Neutral	Agree	-
23	Malaysia	BTCMI	5TH	FHLS	HAVENT	Female	No		No	-	Strongly agree	Agree	Agree	Agree	Agree	Agree	Agree	Agree	Agree	Agree	Agree	Agree	Agree	Agree	Agree	Agree	Agree	Neutral	Agree	-
23	Malaysia	BTCMI	5TH	FHLS	HAVENT	Female	No		No	-	Strongly agree	Agree	Agree	Agree	Agree	Agree	Agree	Agree	Agree	Agree	Agree	Agree	Agree	Agree	Agree	Agree	Agree	Neutral	Agree	-
23	Malaysia	BTCMI	5TH	FHLS	HAVENT	Female	No		No	-	Strongly agree	Agree	Agree	Agree	Agree	Agree	Agree	Agree	Agree	Agree	Agree	Agree	Agree	Agree	Agree	Agree	Agree	Neutral	Agree	-
24	Malaysia	TCM	5TH	BTCMI	0	Female	No		No	No	Agree	Agree	Agree	Agree	Agree	Agree	Agree	Agree	Agree	Disagree	Disagree	Disagree	Agree	Agree	Agree	Agree	Agree	Neutral	Agree	No
24	Malaysia	TCM	5TH	Faculty of Health and Life Sciences	1	Male	No	1 – 3 months	No	I answered no, i have no experience on IPE teaching.	Neutral	Agree	Agree	Agree	Agree	Agree	Agree	Agree	Agree	Neutral	Neutral	Neutral	Agree	Agree	Neutral	Neutral	Agree	Neutral	Neutral	I have no comments.
24	Malaysia	TCM	5TH	BTCMI	No	Female	No		No	No	Agree	Agree	Agree	Agree	Agree	Agree	Agree	Agree	Agree	Agree	Agree	Agree	Agree	Agree	Agree	Agree	Agree	Agree	Agree	No
24	Malaysia	Traditional Chinese Medicine	5TH	Faculty of Health and Life Sciences	1	Female	No		No	No	Agree	Agree	Agree	Agree	Agree	Agree	Agree	Agree	Agree	Neutral	Neutral	Neutral	Neutral	Neutral	Neutral	Neutral	Neutral	Neutral	Neutral	N/a
24	Malaysia	TCM	5TH	BTCMI	0	Female	No		No	No	Agree	Agree	Agree	Agree	Agree	Agree	Agree	Agree	Agree	Disagree	Disagree	Disagree	Agree	Agree	Agree	Agree	Agree	Neutral	Agree	No
24	Malaysia	TCM	5TH	Faculty of Health and Life Sciences	1	Male	No	1 – 3 months	No	I answered no, i have no experience on IPE teaching.	Neutral	Agree	Agree	Agree	Agree	Agree	Agree	Agree	Agree	Neutral	Neutral	Neutral	Agree	Agree	Neutral	Neutral	Agree	Neutral	Neutral	I have no comments.
24	Malaysia	TCM	5TH	BTCMI	No	Female	No		No	No	Agree	Agree	Agree	Agree	Agree	Agree	Agree	Agree	Agree	Agree	Agree	Agree	Agree	Agree	Agree	Agree	Agree	Agree	Agree	No
24	Malaysia	Traditional Chinese Medicine	5TH	Faculty of Health and Life Sciences	1	Female	No		No	No	Agree	Agree	Agree	Agree	Agree	Agree	Agree	Agree	Agree	Neutral	Neutral	Neutral	Neutral	Neutral	Neutral	Neutral	Neutral	Neutral	Neutral	N/a
24	Malaysia	TCM	5TH	BTCMI	0	Female	No		No	No	Agree	Agree	Agree	Agree	Agree	Agree	Agree	Agree	Agree	Disagree	Disagree	Disagree	Agree	Agree	Agree	Agree	Agree	Neutral	Agree	No
24	Malaysia	TCM	5TH	Faculty of Health and Life Sciences	1	Male	No	1 – 3 months	No	I answered no, i have no experience on IPE teaching.	Neutral	Agree	Agree	Agree	Agree	Agree	Agree	Agree	Agree	Neutral	Neutral	Neutral	Agree	Agree	Neutral	Neutral	Agree	Neutral	Neutral	I have no comments.
24	Malaysia	TCM	5TH	BTCMI	No	Female	No		No	No	Agree	Agree	Agree	Agree	Agree	Agree	Agree	Agree	Agree	Agree	Agree	Agree	Agree	Agree	Agree	Agree	Agree	Agree	Agree	No
24	Malaysia	Traditional Chinese Medicine	5TH	Faculty of Health and Life Sciences	1	Female	No		No	No	Agree	Agree	Agree	Agree	Agree	Agree	Agree	Agree	Agree	Neutral	Neutral	Neutral	Neutral	Neutral	Neutral	Neutral	Neutral	Neutral	Neutral	N/a
24	Malaysia	TCM	5TH	BTCMI	0	Female	No		No	No	Agree	Agree	Agree	Agree	Agree	Agree	Agree	Agree	Agree	Disagree	Disagree	Disagree	Agree	Agree	Agree	Agree	Agree	Neutral	Agree	No
24	Malaysia	TCM	5TH	Faculty of Health and Life Sciences	1	Male	No	1 – 3 months	No	I answered no, i have no experience on IPE teaching.	Neutral	Agree	Agree	Agree	Agree	Agree	Agree	Agree	Agree	Neutral	Neutral	Neutral	Agree	Agree	Neutral	Neutral	Agree	Neutral	Neutral	I have no comments.
24	Malaysia	TCM	5TH	BTCMI	No	Female	No		No	No	Agree	Agree	Agree	Agree	Agree	Agree	Agree	Agree	Agree	Agree	Agree	Agree	Agree	Agree	Agree	Agree	Agree	Agree	Agree	No
24	Malaysia	Traditional Chinese Medicine	5TH	Faculty of Health and Life Sciences	1	Female	No		No	No	Agree	Agree	Agree	Agree	Agree	Agree	Agree	Agree	Agree	Neutral	Neutral	Neutral	Neutral	Neutral	Neutral	Neutral	Neutral	Neutral	Neutral	N/a
24	Malaysia	TCM	5TH	BTCMI	0	Female	No		No	No	Agree	Agree	Agree	Agree	Agree	Agree	Agree	Agree	Agree	Disagree	Disagree	Disagree	Agree	Agree	Agree	Agree	Agree	Neutral	Agree	No
24	Malaysia	TCM	5TH	Faculty of Health and Life Sciences	1	Male	No	1 – 3 months	No	I answered no, i have no experience on IPE teaching.	Neutral	Agree	Agree	Agree	Agree	Agree	Agree	Agree	Agree	Neutral	Neutral	Neutral	Agree	Agree	Neutral	Neutral	Agree	Neutral	Neutral	I have no comments.
24	Malaysia	TCM	5TH	BTCMI	No	Female	No		No	No	Agree	Agree	Agree	Agree	Agree	Agree	Agree	Agree	Agree	Agree	Agree	Agree	Agree	Agree	Agree	Agree	Agree	Agree	Agree	No
24	Malaysia	Traditional Chinese Medicine	5TH	Faculty of Health and Life Sciences	1	Female	No		No	No	Agree	Agree	Agree	Agree	Agree	Agree	Agree	Agree	Agree	Neutral	Neutral	Neutral	Neutral	Neutral	Neutral	Neutral	Neutral	Neutral	Neutral	N/a
24	Malaysia	TCM	5TH	BTCMI	0	Female	No		No	No	Agree	Agree	Agree	Agree	Agree	Agree	Agree	Agree	Agree	Disagree	Disagree	Disagree	Agree	Agree	Agree	Agree	Agree	Neutral	Agree	No
24	Malaysia	TCM	5TH	Faculty of Health and Life Sciences	1	Male	No	1 – 3 months	No	I answered no, i have no experience on IPE teaching.	Neutral	Agree	Agree	Agree	Agree	Agree	Agree	Agree	Agree	Neutral	Neutral	Neutral	Agree	Agree	Neutral	Neutral	Agree	Neutral	Neutral	I have no comments.
24	Malaysia	TCM	5TH	BTCMI	No	Female	No		No	No	Agree	Agree	Agree	Agree	Agree	Agree	Agree	Agree	Agree	Agree	Agree	Agree	Agree	Agree	Agree	Agree	Agree	Agree	Agree	No
24	Malaysia	Traditional Chinese Medicine	5TH	Faculty of Health and Life Sciences	1	Female	No		No	No	Agree	Agree	Agree	Agree	Agree	Agree	Agree	Agree	Agree	Neutral	Neutral	Neutral	Neutral	Neutral	Neutral	Neutral	Neutral	Neutral	Neutral	N/a
24	Malaysia	TCM	5TH	BTCMI	0	Female	No		No	No	Agree	Agree	Agree	Agree	Agree	Agree	Agree	Agree	Agree	Disagree	Disagree	Disagree	Agree	Agree	Agree	Agree	Agree	Neutral	Agree	No
24	Malaysia	TCM	5TH	Faculty of Health and Life Sciences	1	Male	No	1 – 3 months	No	I answered no, i have no experience on IPE teaching.	Neutral	Agree	Agree	Agree	Agree	Agree	Agree	Agree	Agree	Neutral	Neutral	Neutral	Agree	Agree	Neutral	Neutral	Agree	Neutral	Neutral	I have no comments.
24	Malaysia	TCM	5TH	BTCMI	No	Female	No		No	No	Agree	Agree	Agree	Agree	Agree	Agree	Agree	Agree	Agree	Agree	Agree	Agree	Agree	Agree	Agree	Agree	Agree	Agree	Agree	No
24	Malaysia	Traditional Chinese Medicine	5TH	Faculty of Health and Life Sciences	1	Female	No		No	No	Agree	Agree	Agree	Agree	Agree	Agree	Agree	Agree	Agree	Neutral	Neutral	Neutral	Neutral	Neutral	Neutral	Neutral	Neutral	Neutral	Neutral	N/a
24	Malaysia	TCM	5TH	BTCMI	0	Female	No		No	No	Agree	Agree	Agree	Agree	Agree	Agree	Agree	Agree	Agree	Disagree	Disagree	Disagree	Agree	Agree	Agree	Agree	Agree	Neutral	Agree	No
24	Malaysia	TCM	5TH	Faculty of Health and Life Sciences	1	Male	No	1 – 3 months	No	I answered no, i have no experience on IPE teaching.	Neutral	Agree	Agree	Agree	Agree	Agree	Agree	Agree	Agree	Neutral	Neutral	Neutral	Agree	Agree	Neutral	Neutral	Agree	Neutral	Neutral	I have no comments.
24	Malaysia	TCM	5TH	BTCMI	No	Female	No		No	No	Agree	Agree	Agree	Agree	Agree	Agree	Agree	Agree	Agree	Agree	Agree	Agree	Agree	Agree	Agree	Agree	Agree	Agree	Agree	No
24	Malaysia	Traditional Chinese Medicine	5TH	Faculty of Health and Life Sciences	1	Female	No		No	No	Agree	Agree	Agree	Agree	Agree	Agree	Agree	Agree	Agree	Neutral	Neutral	Neutral	Neutral	Neutral	Neutral	Neutral	Neutral	Neutral	Neutral	N/a
28	Malaysia	TCM	5TH	FHLS	5	Male	No		No	no comment	Agree	Strongly agree	Agree	Strongly agree	Agree	Strongly agree	Agree	Agree	Strongly Agree	Disagree	Neutral	Disagree	Agree	Agree	Agree	Agree	Agree	Neutral	Agree	No comment
28	Malaysia	TCM	5TH	FHLS	5	Male	No		No	no comment	Agree	Strongly agree	Agree	Strongly agree	Agree	Strongly agree	Agree	Agree	Strongly Agree	Disagree	Neutral	Disagree	Agree	Agree	Agree	Agree	Agree	Neutral	Agree	No comment
28	Malaysia	TCM	5TH	FHLS	5	Male	No		No	no comment	Agree	Strongly agree	Agree	Strongly agree	Agree	Strongly agree	Agree	Agree	Strongly Agree	Disagree	Neutral	Disagree	Agree	Agree	Agree	Agree	Agree	Neutral	Agree	No comment
28	Malaysia	TCM	5TH	FHLS	5	Male	No		No	no comment	Agree	Strongly agree	Agree	Strongly agree	Agree	Strongly agree	Agree	Agree	Strongly Agree	Disagree	Neutral	Disagree	Agree	Agree	Agree	Agree	Agree	Neutral	Agree	No comment
28	Malaysia	TCM	5TH	FHLS	5	Male	No		No	no comment	Agree	Strongly agree	Agree	Strongly agree	Agree	Strongly agree	Agree	Agree	Strongly Agree	Disagree	Neutral	Disagree	Agree	Agree	Agree	Agree	Agree	Neutral	Agree	No comment
28	Malaysia	TCM	5TH	FHLS	5	Male	No		No	no comment	Agree	Strongly agree	Agree	Strongly agree	Agree	Strongly agree	Agree	Agree	Strongly Agree	Disagree	Neutral	Disagree	Agree	Agree	Agree	Agree	Agree	Neutral	Agree	No comment
28	Malaysia	TCM	5TH	FHLS	5	Male	No		No	no comment	Agree	Strongly agree	Agree	Strongly agree	Agree	Strongly agree	Agree	Agree	Strongly Agree	Disagree	Neutral	Disagree	Agree	Agree	Agree	Agree	Agree	Neutral	Agree	No comment
28	Malaysia	TCM	5TH	FHLS	5	Male	No		No	no comment	Agree	Strongly agree	Agree	Strongly agree	Agree	Strongly agree	Agree	Agree	Strongly Agree	Disagree	Neutral	Disagree	Agree	Agree	Agree	Agree	Agree	Neutral	Agree	No comment
36	Saudi Arabia	Dentistry	6 TH	Dentistry	15 years	Male	Yes;No	1 – 3 months	No;None	None	Strongly agree	Strongly agree	Strongly agree	Strongly agree	Strongly agree	Strongly agree	Strongly agree	Strongly agree	Strongly Agree	Strongly disagree	Strongly disagree	Strongly disagree	Agree	Agree	Agree	Agree	Agree	Neutral	Neutral	None
36	Saudi Arabia	Dentistry	6 TH	Dentistry	15 years	Male	Yes;No	1 – 3 months	No;None	None	Strongly agree	Strongly agree	Strongly agree	Strongly agree	Strongly agree	Strongly agree	Strongly agree	Strongly agree	Strongly Agree	Strongly disagree	Strongly disagree	Strongly disagree	Agree	Agree	Agree	Agree	Agree	Neutral	Neutral	None
36	Saudi Arabia	Dentistry	6 TH	Dentistry	15 years	Male	Yes;No	1 – 3 months	No;None	None	Strongly agree	Strongly agree	Strongly agree	Strongly agree	Strongly agree	Strongly agree	Strongly agree	Strongly agree	Strongly Agree	Strongly disagree	Strongly disagree	Strongly disagree	Agree	Agree	Agree	Agree	Agree	Neutral	Neutral	None
36	Saudi Arabia	Dentistry	6 TH	Dentistry	15 years	Male	Yes;No	1 – 3 months	No;None	None	Strongly agree	Strongly agree	Strongly agree	Strongly agree	Strongly agree	Strongly agree	Strongly agree	Strongly agree	Strongly Agree	Strongly disagree	Strongly disagree	Strongly disagree	Agree	Agree	Agree	Agree	Agree	Neutral	Neutral	None
36	Saudi Arabia	Dentistry	6 TH	Dentistry	15 years	Male	Yes;No	1 – 3 months	No;None	None	Strongly agree	Strongly agree	Strongly agree	Strongly agree	Strongly agree	Strongly agree	Strongly agree	Strongly agree	Strongly Agree	Strongly disagree	Strongly disagree	Strongly disagree	Agree	Agree	Agree	Agree	Agree	Neutral	Neutral	None
36	Saudi Arabia	Dentistry	6 TH	Dentistry	15 years	Male	Yes;No	1 – 3 months	No;None	None	Strongly agree	Strongly agree	Strongly agree	Strongly agree	Strongly agree	Strongly agree	Strongly agree	Strongly agree	Strongly Agree	Strongly disagree	Strongly disagree	Strongly disagree	Agree	Agree	Agree	Agree	Agree	Neutral	Neutral	None
36	Saudi Arabia	Dentistry	6 TH	Dentistry	15 years	Male	Yes;No	1 – 3 months	No;None	None	Strongly agree	Strongly agree	Strongly agree	Strongly agree	Strongly agree	Strongly agree	Strongly agree	Strongly agree	Strongly Agree	Strongly disagree	Strongly disagree	Strongly disagree	Agree	Agree	Agree	Agree	Agree	Neutral	Neutral	None
36	Saudi Arabia	Dentistry	6 TH	Dentistry	15 years	Male	Yes;No	1 – 3 months	No;None	None	Strongly agree	Strongly agree	Strongly agree	Strongly agree	Strongly agree	Strongly agree	Strongly agree	Strongly agree	Strongly Agree	Strongly disagree	Strongly disagree	Strongly disagree	Agree	Agree	Agree	Agree	Agree	Neutral	Neutral	None
47	MALAYSIA	Traditional Chinese Medicine	Academic staff	FHLS/TCM	11	Male	No		No	Different views of the two professions	Strongly agree	Strongly agree	Strongly agree	Agree	Agree	Agree	Agree	Agree	Neutral	Disagree	Agree	Neutral	Agree	Neutral	Neutral	Neutral	Agree	Neutral	Agree	It is very challenging for different party to understand each other
47	MALAYSIA	Traditional Chinese Medicine	Academic staff	FHLS/TCM	11	Male	No		No	Different views of the two professions	Strongly agree	Strongly agree	Strongly agree	Agree	Agree	Agree	Agree	Agree	Neutral	Disagree	Agree	Neutral	Agree	Neutral	Neutral	Neutral	Agree	Neutral	Agree	It is very challenging for different party to understand each other
47	MALAYSIA	Traditional Chinese Medicine	Academic staff	FHLS/TCM	11	Male	No		No	Different views of the two professions	Strongly agree	Strongly agree	Strongly agree	Agree	Agree	Agree	Agree	Agree	Neutral	Disagree	Agree	Neutral	Agree	Neutral	Neutral	Neutral	Agree	Neutral	Agree	It is very challenging for different party to understand each other
47	MALAYSIA	Traditional Chinese Medicine	Academic staff	FHLS/TCM	11	Male	No		No	Different views of the two professions	Strongly agree	Strongly agree	Strongly agree	Agree	Agree	Agree	Agree	Agree	Neutral	Disagree	Agree	Neutral	Agree	Neutral	Neutral	Neutral	Agree	Neutral	Agree	It is very challenging for different party to understand each other
47	MALAYSIA	Traditional Chinese Medicine	Academic staff	FHLS/TCM	11	Male	No		No	Different views of the two professions	Strongly agree	Strongly agree	Strongly agree	Agree	Agree	Agree	Agree	Agree	Neutral	Disagree	Agree	Neutral	Agree	Neutral	Neutral	Neutral	Agree	Neutral	Agree	It is very challenging for different party to understand each other
47	MALAYSIA	Traditional Chinese Medicine	Academic staff	FHLS/TCM	11	Male	No		No	Different views of the two professions	Strongly agree	Strongly agree	Strongly agree	Agree	Agree	Agree	Agree	Agree	Neutral	Disagree	Agree	Neutral	Agree	Neutral	Neutral	Neutral	Agree	Neutral	Agree	It is very challenging for different party to understand each other
47	MALAYSIA	Traditional Chinese Medicine	Academic staff	FHLS/TCM	11	Male	No		No	Different views of the two professions	Strongly agree	Strongly agree	Strongly agree	Agree	Agree	Agree	Agree	Agree	Neutral	Disagree	Agree	Neutral	Agree	Neutral	Neutral	Neutral	Agree	Neutral	Agree	It is very challenging for different party to understand each other
47	MALAYSIA	Traditional Chinese Medicine	Academic staff	FHLS/TCM	11	Male	No		No	Different views of the two professions	Strongly agree	Strongly agree	Strongly agree	Agree	Agree	Agree	Agree	Agree	Neutral	Disagree	Agree	Neutral	Agree	Neutral	Neutral	Neutral	Agree	Neutral	Agree	It is very challenging for different party to understand each other
38	Pakistan	Oral and maxillofacial surgery	Fellow	Assistant Professor (oral and maxillofacial surgery)	6y	Female	No		No	No	Agree	Strongly agree	Agree	Agree	Strongly agree	Agree	Agree	Agree	Agree	Disagree	Disagree	Disagree	Agree	Agree	Agree	Agree	Agree	Disagree	Agree	I believe that interprofessional education should be enforced among our institutes. It was never a part of discussion before the emergence of medical education.but its never late
38	Pakistan	Oral and maxillofacial surgery	Fellow	Assistant Professor (oral and maxillofacial surgery)	6y	Female	No		No	No	Agree	Strongly agree	Agree	Agree	Strongly agree	Agree	Agree	Agree	Agree	Disagree	Disagree	Disagree	Agree	Agree	Agree	Agree	Agree	Disagree	Agree	I believe that interprofessional education should be enforced among our institutes. It was never a part of discussion before the emergence of medical education.but its never late
38	Pakistan	Oral and maxillofacial surgery	Fellow	Assistant Professor (oral and maxillofacial surgery)	6y	Female	No		No	No	Agree	Strongly agree	Agree	Agree	Strongly agree	Agree	Agree	Agree	Agree	Disagree	Disagree	Disagree	Agree	Agree	Agree	Agree	Agree	Disagree	Agree	I believe that interprofessional education should be enforced among our institutes. It was never a part of discussion before the emergence of medical education.but its never late
38	Pakistan	Oral and maxillofacial surgery	Fellow	Assistant Professor (oral and maxillofacial surgery)	6y	Female	No		No	No	Agree	Strongly agree	Agree	Agree	Strongly agree	Agree	Agree	Agree	Agree	Disagree	Disagree	Disagree	Agree	Agree	Agree	Agree	Agree	Disagree	Agree	I believe that interprofessional education should be enforced among our institutes. It was never a part of discussion before the emergence of medical education.but its never late
38	Pakistan	Oral and maxillofacial surgery	Fellow	Assistant Professor (oral and maxillofacial surgery)	6y	Female	No		No	No	Agree	Strongly agree	Agree	Agree	Strongly agree	Agree	Agree	Agree	Agree	Disagree	Disagree	Disagree	Agree	Agree	Agree	Agree	Agree	Disagree	Agree	I believe that interprofessional education should be enforced among our institutes. It was never a part of discussion before the emergence of medical education.but its never late
38	Pakistan	Oral and maxillofacial surgery	Fellow	Assistant Professor (oral and maxillofacial surgery)	6y	Female	No		No	No	Agree	Strongly agree	Agree	Agree	Strongly agree	Agree	Agree	Agree	Agree	Disagree	Disagree	Disagree	Agree	Agree	Agree	Agree	Agree	Disagree	Agree	I believe that interprofessional education should be enforced among our institutes. It was never a part of discussion before the emergence of medical education.but its never late
38	Pakistan	Oral and maxillofacial surgery	Fellow	Assistant Professor (oral and maxillofacial surgery)	6y	Female	No		No	No	Agree	Strongly agree	Agree	Agree	Strongly agree	Agree	Agree	Agree	Agree	Disagree	Disagree	Disagree	Agree	Agree	Agree	Agree	Agree	Disagree	Agree	I believe that interprofessional education should be enforced among our institutes. It was never a part of discussion before the emergence of medical education.but its never late
38	Pakistan	Oral and maxillofacial surgery	Fellow	Assistant Professor (oral and maxillofacial surgery)	6y	Female	No		No	No	Agree	Strongly agree	Agree	Agree	Strongly agree	Agree	Agree	Agree	Agree	Disagree	Disagree	Disagree	Agree	Agree	Agree	Agree	Agree	Disagree	Agree	I believe that interprofessional education should be enforced among our institutes. It was never a part of discussion before the emergence of medical education.but its never late
24	Pakistan	BDS	Graduate	BDS	3 months	Male	No		No	Nil	Strongly agree	Strongly agree	Strongly agree	Strongly agree	Strongly agree	Strongly agree	Strongly agree	Strongly agree	Strongly Agree	Strongly disagree	Disagree	Strongly disagree	Strongly Agree	Strongly Agree	Strongly agree	Strongly agree	Strongly agree	Disagree	Strongly Agree	Nil
24	Pakistan	BDS	Graduate	BDS	3 months	Male	No		No	Nil	Strongly agree	Strongly agree	Strongly agree	Strongly agree	Strongly agree	Strongly agree	Strongly agree	Strongly agree	Strongly Agree	Strongly disagree	Disagree	Strongly disagree	Strongly Agree	Strongly Agree	Strongly agree	Strongly agree	Strongly agree	Disagree	Strongly Agree	Nil
24	Pakistan	BDS	Graduate	BDS	3 months	Male	No		No	Nil	Strongly agree	Strongly agree	Strongly agree	Strongly agree	Strongly agree	Strongly agree	Strongly agree	Strongly agree	Strongly Agree	Strongly disagree	Disagree	Strongly disagree	Strongly Agree	Strongly Agree	Strongly agree	Strongly agree	Strongly agree	Disagree	Strongly Agree	Nil
24	Pakistan	BDS	Graduate	BDS	3 months	Male	No		No	Nil	Strongly agree	Strongly agree	Strongly agree	Strongly agree	Strongly agree	Strongly agree	Strongly agree	Strongly agree	Strongly Agree	Strongly disagree	Disagree	Strongly disagree	Strongly Agree	Strongly Agree	Strongly agree	Strongly agree	Strongly agree	Disagree	Strongly Agree	Nil
24	Pakistan	BDS	Graduate	BDS	3 months	Male	No		No	Nil	Strongly agree	Strongly agree	Strongly agree	Strongly agree	Strongly agree	Strongly agree	Strongly agree	Strongly agree	Strongly Agree	Strongly disagree	Disagree	Strongly disagree	Strongly Agree	Strongly Agree	Strongly agree	Strongly agree	Strongly agree	Disagree	Strongly Agree	Nil
24	Pakistan	BDS	Graduate	BDS	3 months	Male	No		No	Nil	Strongly agree	Strongly agree	Strongly agree	Strongly agree	Strongly agree	Strongly agree	Strongly agree	Strongly agree	Strongly Agree	Strongly disagree	Disagree	Strongly disagree	Strongly Agree	Strongly Agree	Strongly agree	Strongly agree	Strongly agree	Disagree	Strongly Agree	Nil
24	Pakistan	BDS	Graduate	BDS	3 months	Male	No		No	Nil	Strongly agree	Strongly agree	Strongly agree	Strongly agree	Strongly agree	Strongly agree	Strongly agree	Strongly agree	Strongly Agree	Strongly disagree	Disagree	Strongly disagree	Strongly Agree	Strongly Agree	Strongly agree	Strongly agree	Strongly agree	Disagree	Strongly Agree	Nil
24	Pakistan	BDS	Graduate	BDS	3 months	Male	No		No	Nil	Strongly agree	Strongly agree	Strongly agree	Strongly agree	Strongly agree	Strongly agree	Strongly agree	Strongly agree	Strongly Agree	Strongly disagree	Disagree	Strongly disagree	Strongly Agree	Strongly Agree	Strongly agree	Strongly agree	Strongly agree	Disagree	Strongly Agree	Nil
25	Saudi Arabia	Dentistry	Graduated	KAUFD	Less than a year	Female	No	-	No	-	Agree	Agree	Agree	Agree	Agree	Agree	Agree	Agree	Agree	Disagree	Neutral	Disagree	Agree	Agree	Agree	Agree	Agree	Disagree	Neutral	-
25	Saudi Arabia	Dentistry	Graduated	KAUFD	Less than a year	Female	No	-	No	-	Agree	Agree	Agree	Agree	Agree	Agree	Agree	Agree	Agree	Disagree	Neutral	Disagree	Agree	Agree	Agree	Agree	Agree	Disagree	Neutral	-
25	Saudi Arabia	Dentistry	Graduated	KAUFD	Less than a year	Female	No	-	No	-	Agree	Agree	Agree	Agree	Agree	Agree	Agree	Agree	Agree	Disagree	Neutral	Disagree	Agree	Agree	Agree	Agree	Agree	Disagree	Neutral	-
25	Saudi Arabia	Dentistry	Graduated	KAUFD	Less than a year	Female	No	-	No	-	Agree	Agree	Agree	Agree	Agree	Agree	Agree	Agree	Agree	Disagree	Neutral	Disagree	Agree	Agree	Agree	Agree	Agree	Disagree	Neutral	-
25	Saudi Arabia	Dentistry	Graduated	KAUFD	Less than a year	Female	No	-	No	-	Agree	Agree	Agree	Agree	Agree	Agree	Agree	Agree	Agree	Disagree	Neutral	Disagree	Agree	Agree	Agree	Agree	Agree	Disagree	Neutral	-
25	Saudi Arabia	Dentistry	Graduated	KAUFD	Less than a year	Female	No	-	No	-	Agree	Agree	Agree	Agree	Agree	Agree	Agree	Agree	Agree	Disagree	Neutral	Disagree	Agree	Agree	Agree	Agree	Agree	Disagree	Neutral	-
25	Saudi Arabia	Dentistry	Graduated	KAUFD	Less than a year	Female	No	-	No	-	Agree	Agree	Agree	Agree	Agree	Agree	Agree	Agree	Agree	Disagree	Neutral	Disagree	Agree	Agree	Agree	Agree	Agree	Disagree	Neutral	-
25	Saudi Arabia	Dentistry	Graduated	KAUFD	Less than a year	Female	No	-	No	-	Agree	Agree	Agree	Agree	Agree	Agree	Agree	Agree	Agree	Disagree	Neutral	Disagree	Agree	Agree	Agree	Agree	Agree	Disagree	Neutral	-
32	Saudi Arabia	Medicine	Intern 7	Faculty of Dentistry	0	Male	Yes	1 – 3 months	Yes	Lecture	Strongly disagree	Strongly disagree	Strongly disagree	Neutral	Neutral	Agree	Agree	Agree	Strongly Agree	Strongly Agree	Neutral	Agree	Neutral	Agree	Agree	Agree	Agree	Strongly agree	Strongly Agree	Thank
32	Saudi Arabia	Medicine	Intern 7	Faculty of Dentistry	0	Male	Yes	1 – 3 months	Yes	Lecture	Strongly disagree	Strongly disagree	Strongly disagree	Neutral	Neutral	Agree	Agree	Agree	Strongly Agree	Strongly Agree	Neutral	Agree	Neutral	Agree	Agree	Agree	Agree	Strongly agree	Strongly Agree	Thank
32	Saudi Arabia	Medicine	Intern 7	Faculty of Dentistry	0	Male	Yes	1 – 3 months	Yes	Lecture	Strongly disagree	Strongly disagree	Strongly disagree	Neutral	Neutral	Agree	Agree	Agree	Strongly Agree	Strongly Agree	Neutral	Agree	Neutral	Agree	Agree	Agree	Agree	Strongly agree	Strongly Agree	Thank
32	Saudi Arabia	Medicine	Intern 7	Faculty of Dentistry	0	Male	Yes	1 – 3 months	Yes	Lecture	Strongly disagree	Strongly disagree	Strongly disagree	Neutral	Neutral	Agree	Agree	Agree	Strongly Agree	Strongly Agree	Neutral	Agree	Neutral	Agree	Agree	Agree	Agree	Strongly agree	Strongly Agree	Thank
32	Saudi Arabia	Medicine	Intern 7	Faculty of Dentistry	0	Male	Yes	1 – 3 months	Yes	Lecture	Strongly disagree	Strongly disagree	Strongly disagree	Neutral	Neutral	Agree	Agree	Agree	Strongly Agree	Strongly Agree	Neutral	Agree	Neutral	Agree	Agree	Agree	Agree	Strongly agree	Strongly Agree	Thank
32	Saudi Arabia	Medicine	Intern 7	Faculty of Dentistry	0	Male	Yes	1 – 3 months	Yes	Lecture	Strongly disagree	Strongly disagree	Strongly disagree	Neutral	Neutral	Agree	Agree	Agree	Strongly Agree	Strongly Agree	Neutral	Agree	Neutral	Agree	Agree	Agree	Agree	Strongly agree	Strongly Agree	Thank
32	Saudi Arabia	Medicine	Intern 7	Faculty of Dentistry	0	Male	Yes	1 – 3 months	Yes	Lecture	Strongly disagree	Strongly disagree	Strongly disagree	Neutral	Neutral	Agree	Agree	Agree	Strongly Agree	Strongly Agree	Neutral	Agree	Neutral	Agree	Agree	Agree	Agree	Strongly agree	Strongly Agree	Thank
36	Saudi Arabia	Medicine	Intern 7	Faculty of Dentistry	0	Male	Yes	1 – 3 months	Yes	Lecture	Strongly disagree	Strongly disagree	Strongly disagree	Neutral	Neutral	Agree	Agree	Agree	Strongly Agree	Strongly Agree	Neutral	Agree	Neutral	Agree	Agree	Agree	Agree	Strongly agree	Strongly Agree	Thank
34	malaysia	Musculoskeletal	lecturer	Health science	10	Female	No	no	Yes;No	no	Strongly agree	Strongly disagree;Disagree;Strongly agree	Strongly agree	Strongly agree	Strongly agree	Strongly agree	Strongly agree	Strongly agree	Strongly Agree	Strongly disagree	Strongly disagree	Disagree	Strongly Agree	Strongly Agree	Strongly agree	Strongly agree	Strongly agree	Neutral	Neutral	no
34	malaysia	Musculoskeletal	lecturer	Health science	10	Female	No	no	Yes;No	no	Strongly agree	Strongly disagree;Disagree;Strongly agree	Strongly agree	Strongly agree	Strongly agree	Strongly agree	Strongly agree	Strongly agree	Strongly Agree	Strongly disagree	Strongly disagree	Disagree	Strongly Agree	Strongly Agree	Strongly agree	Strongly agree	Strongly agree	Neutral	Neutral	no
34	malaysia	Musculoskeletal	lecturer	Health science	10	Female	No	no	Yes;No	no	Strongly agree	Strongly disagree;Disagree;Strongly agree	Strongly agree	Strongly agree	Strongly agree	Strongly agree	Strongly agree	Strongly agree	Strongly Agree	Strongly disagree	Strongly disagree	Disagree	Strongly Agree	Strongly Agree	Strongly agree	Strongly agree	Strongly agree	Neutral	Neutral	no
34	malaysia	Musculoskeletal	lecturer	Health science	10	Female	No	no	Yes;No	no	Strongly agree	Strongly disagree;Disagree;Strongly agree	Strongly agree	Strongly agree	Strongly agree	Strongly agree	Strongly agree	Strongly agree	Strongly Agree	Strongly disagree	Strongly disagree	Disagree	Strongly Agree	Strongly Agree	Strongly agree	Strongly agree	Strongly agree	Neutral	Neutral	no
34	malaysia	Musculoskeletal	lecturer	Health science	10	Female	No	no	Yes;No	no	Strongly agree	Strongly disagree;Disagree;Strongly agree	Strongly agree	Strongly agree	Strongly agree	Strongly agree	Strongly agree	Strongly agree	Strongly Agree	Strongly disagree	Strongly disagree	Disagree	Strongly Agree	Strongly Agree	Strongly agree	Strongly agree	Strongly agree	Neutral	Neutral	no
34	malaysia	Musculoskeletal	lecturer	Health science	10	Female	No	no	Yes;No	no	Strongly agree	Strongly disagree;Disagree;Strongly agree	Strongly agree	Strongly agree	Strongly agree	Strongly agree	Strongly agree	Strongly agree	Strongly Agree	Strongly disagree	Strongly disagree	Disagree	Strongly Agree	Strongly Agree	Strongly agree	Strongly agree	Strongly agree	Neutral	Neutral	no
34	malaysia	Musculoskeletal	lecturer	Health science	10	Female	No	no	Yes;No	no	Strongly agree	Strongly disagree;Disagree;Strongly agree	Strongly agree	Strongly agree	Strongly agree	Strongly agree	Strongly agree	Strongly agree	Strongly Agree	Strongly disagree	Strongly disagree	Disagree	Strongly Agree	Strongly Agree	Strongly agree	Strongly agree	Strongly agree	Neutral	Neutral	no
34	malaysia	Musculoskeletal	lecturer	Health science	10	Female	No	no	Yes;No	no	Strongly agree	Strongly disagree;Disagree;Strongly agree	Strongly agree	Strongly agree	Strongly agree	Strongly agree	Strongly agree	Strongly agree	Strongly Agree	Strongly disagree	Strongly disagree	Disagree	Strongly Agree	Strongly Agree	Strongly agree	Strongly agree	Strongly agree	Neutral	Neutral	no
41	India	Physiotherapy	Lecturer	Faculty of Health and Life Sciences	16	Male	No		No	NO	Strongly agree	Strongly agree	Strongly agree	Strongly agree	Strongly agree	Agree	Agree	Agree	Strongly Agree	Disagree	Neutral	Disagree	Agree	Agree	Agree	Strongly agree	Strongly agree	Disagree	Agree	All the aspects are well covered in the questionnaire.
41	India	Physiotherapy	Lecturer	Faculty of Health and Life Sciences	16	Male	No		No	NO	Strongly agree	Strongly agree	Strongly agree	Strongly agree	Strongly agree	Agree	Agree	Agree	Strongly Agree	Disagree	Neutral	Disagree	Agree	Agree	Agree	Strongly agree	Strongly agree	Disagree	Agree	All the aspects are well covered in the questionnaire.
41	India	Physiotherapy	Lecturer	Faculty of Health and Life Sciences	16	Male	No		No	NO	Strongly agree	Strongly agree	Strongly agree	Strongly agree	Strongly agree	Agree	Agree	Agree	Strongly Agree	Disagree	Neutral	Disagree	Agree	Agree	Agree	Strongly agree	Strongly agree	Disagree	Agree	All the aspects are well covered in the questionnaire.
41	India	Physiotherapy	Lecturer	Faculty of Health and Life Sciences	16	Male	No		No	NO	Strongly agree	Strongly agree	Strongly agree	Strongly agree	Strongly agree	Agree	Agree	Agree	Strongly Agree	Disagree	Neutral	Disagree	Agree	Agree	Agree	Strongly agree	Strongly agree	Disagree	Agree	All the aspects are well covered in the questionnaire.
41	India	Physiotherapy	Lecturer	Faculty of Health and Life Sciences	16	Male	No		No	NO	Strongly agree	Strongly agree	Strongly agree	Strongly agree	Strongly agree	Agree	Agree	Agree	Strongly Agree	Disagree	Neutral	Disagree	Agree	Agree	Agree	Strongly agree	Strongly agree	Disagree	Agree	All the aspects are well covered in the questionnaire.
41	India	Physiotherapy	Lecturer	Faculty of Health and Life Sciences	16	Male	No		No	NO	Strongly agree	Strongly agree	Strongly agree	Strongly agree	Strongly agree	Agree	Agree	Agree	Strongly Agree	Disagree	Neutral	Disagree	Agree	Agree	Agree	Strongly agree	Strongly agree	Disagree	Agree	All the aspects are well covered in the questionnaire.
41	India	Physiotherapy	Lecturer	Faculty of Health and Life Sciences	16	Male	No		No	NO	Strongly agree	Strongly agree	Strongly agree	Strongly agree	Strongly agree	Agree	Agree	Agree	Strongly Agree	Disagree	Neutral	Disagree	Agree	Agree	Agree	Strongly agree	Strongly agree	Disagree	Agree	All the aspects are well covered in the questionnaire.
41	India	Physiotherapy	Lecturer	Faculty of Health and Life Sciences	16	Male	No		No	NO	Strongly agree	Strongly agree	Strongly agree	Strongly agree	Strongly agree	Agree	Agree	Agree	Strongly Agree	Disagree	Neutral	Disagree	Agree	Agree	Agree	Strongly agree	Strongly agree	Disagree	Agree	All the aspects are well covered in the questionnaire.
36	Saudi Arabia	-	Resident	Dentistry	2	Female	No	-	No	-	Neutral	Neutral;	Strongly agree	Strongly agree	Strongly agree	Neutral	Strongly agree	Agree	Agree	Strongly disagree	Strongly disagree	Neutral	Neutral	Neutral	Neutral	Agree	Neutral	Disagree	Disagree	-
36	Saudi Arabia	-	Resident	Dentistry	2	Female	No	-	No	-	Neutral	Neutral;	Strongly agree	Strongly agree	Strongly agree	Neutral	Strongly agree	Agree	Agree	Strongly disagree	Strongly disagree	Neutral	Neutral	Neutral	Neutral	Agree	Neutral	Disagree	Disagree	-
36	Saudi Arabia	-	Resident	Dentistry	2	Female	No	-	No	-	Neutral	Neutral;	Strongly agree	Strongly agree	Strongly agree	Neutral	Strongly agree	Agree	Agree	Strongly disagree	Strongly disagree	Neutral	Neutral	Neutral	Neutral	Agree	Neutral	Disagree	Disagree	-
36	Saudi Arabia	-	Resident	Dentistry	2	Female	No	-	No	-	Neutral	Neutral;	Strongly agree	Strongly agree	Strongly agree	Neutral	Strongly agree	Agree	Agree	Strongly disagree	Strongly disagree	Neutral	Neutral	Neutral	Neutral	Agree	Neutral	Disagree	Disagree	-
36	Saudi Arabia	-	Resident	Dentistry	2	Female	No	-	No	-	Neutral	Neutral;	Strongly agree	Strongly agree	Strongly agree	Neutral	Strongly agree	Agree	Agree	Strongly disagree	Strongly disagree	Neutral	Neutral	Neutral	Neutral	Agree	Neutral	Disagree	Disagree	-
36	Saudi Arabia	-	Resident	Dentistry	2	Female	No	-	No	-	Neutral	Neutral;	Strongly agree	Strongly agree	Strongly agree	Neutral	Strongly agree	Agree	Agree	Strongly disagree	Strongly disagree	Neutral	Neutral	Neutral	Neutral	Agree	Neutral	Disagree	Disagree	-
36	Saudi Arabia	-	Resident	Dentistry	2	Female	No	-	No	-	Neutral	Neutral;	Strongly agree	Strongly agree	Strongly agree	Neutral	Strongly agree	Agree	Agree	Strongly disagree	Strongly disagree	Neutral	Neutral	Neutral	Neutral	Agree	Neutral	Disagree	Disagree	-
36	Saudi Arabia	-	Resident	Dentistry	2	Female	No	-	No	-	Neutral	Neutral;	Strongly agree	Strongly agree	Strongly agree	Neutral	Strongly agree	Agree	Agree	Strongly disagree	Strongly disagree	Neutral	Neutral	Neutral	Neutral	Agree	Neutral	Disagree	Disagree	-
36	Jeddah	6	Resident	Pediatric resident	3 years	Female	No	1 – 2 years	No	I don’t have idea	Neutral	Neutral	Neutral	Neutral	Neutral	Neutral	Neutral	Neutral	Neutral	Neutral	Neutral	Neutral	Neutral	Neutral	Agree	Neutral	Neutral	Neutral	Neutral	Thank you
36	Jeddah	6	Resident	Pediatric resident	3 years	Female	No	1 – 2 years	No	I don’t have idea	Neutral	Neutral	Neutral	Neutral	Neutral	Neutral	Neutral	Neutral	Neutral	Neutral	Neutral	Neutral	Neutral	Neutral	Agree	Neutral	Neutral	Neutral	Neutral	Thank you
36	Jeddah	6	Resident	Pediatric resident	3 years	Female	No	1 – 2 years	No	I don’t have idea	Neutral	Neutral	Neutral	Neutral	Neutral	Neutral	Neutral	Neutral	Neutral	Neutral	Neutral	Neutral	Neutral	Neutral	Agree	Neutral	Neutral	Neutral	Neutral	Thank you
36	Jeddah	6	Resident	Pediatric resident	3 years	Female	No	1 – 2 years	No	I don’t have idea	Neutral	Neutral	Neutral	Neutral	Neutral	Neutral	Neutral	Neutral	Neutral	Neutral	Neutral	Neutral	Neutral	Neutral	Agree	Neutral	Neutral	Neutral	Neutral	Thank you
36	Jeddah	6	Resident	Pediatric resident	3 years	Female	No	1 – 2 years	No	I don’t have idea	Neutral	Neutral	Neutral	Neutral	Neutral	Neutral	Neutral	Neutral	Neutral	Neutral	Neutral	Neutral	Neutral	Neutral	Agree	Neutral	Neutral	Neutral	Neutral	Thank you
36	Jeddah	6	Resident	Pediatric resident	3 years	Female	No	1 – 2 years	No	I don’t have idea	Neutral	Neutral	Neutral	Neutral	Neutral	Neutral	Neutral	Neutral	Neutral	Neutral	Neutral	Neutral	Neutral	Neutral	Agree	Neutral	Neutral	Neutral	Neutral	Thank you
36	Jeddah	6	Resident	Pediatric resident	3 years	Female	No	1 – 2 years	No	I don’t have idea	Neutral	Neutral	Neutral	Neutral	Neutral	Neutral	Neutral	Neutral	Neutral	Neutral	Neutral	Neutral	Neutral	Neutral	Agree	Neutral	Neutral	Neutral	Neutral	Thank you
36	Jeddah	6	Resident	Pediatric resident	3 years	Female	No	1 – 2 years	No	I don’t have idea	Neutral	Neutral	Neutral	Neutral	Neutral	Neutral	Neutral	Neutral	Neutral	Neutral	Neutral	Neutral	Neutral	Neutral	Agree	Neutral	Neutral	Neutral	Neutral	Thank you
28	Saudi Arabia	Dentistry	SBPD	Pediatric	3	Female	No	-	No	-	Neutral	Neutral	Neutral	Neutral	Neutral	Neutral	Neutral	Neutral	Neutral	Neutral	Neutral	Neutral	Neutral	Neutral	Neutral	Neutral	Neutral	Neutral	Neutral	-
28	Saudi Arabia	Dentistry	SBPD	Pediatric	3	Female	No	-	No	-	Neutral	Neutral	Neutral	Neutral	Neutral	Neutral	Neutral	Neutral	Neutral	Neutral	Neutral	Neutral	Neutral	Neutral	Neutral	Neutral	Neutral	Neutral	Neutral	-
28	Saudi Arabia	Dentistry	SBPD	Pediatric	3	Female	No	-	No	-	Neutral	Neutral	Neutral	Neutral	Neutral	Neutral	Neutral	Neutral	Neutral	Neutral	Neutral	Neutral	Neutral	Neutral	Neutral	Neutral	Neutral	Neutral	Neutral	-
28	Saudi Arabia	Dentistry	SBPD	Pediatric	3	Female	No	-	No	-	Neutral	Neutral	Neutral	Neutral	Neutral	Neutral	Neutral	Neutral	Neutral	Neutral	Neutral	Neutral	Neutral	Neutral	Neutral	Neutral	Neutral	Neutral	Neutral	-
28	Saudi Arabia	Dentistry	SBPD	Pediatric	3	Female	No	-	No	-	Neutral	Neutral	Neutral	Neutral	Neutral	Neutral	Neutral	Neutral	Neutral	Neutral	Neutral	Neutral	Neutral	Neutral	Neutral	Neutral	Neutral	Neutral	Neutral	-
28	Saudi Arabia	Dentistry	SBPD	Pediatric	3	Female	No	-	No	-	Neutral	Neutral	Neutral	Neutral	Neutral	Neutral	Neutral	Neutral	Neutral	Neutral	Neutral	Neutral	Neutral	Neutral	Neutral	Neutral	Neutral	Neutral	Neutral	-
28	Saudi Arabia	Dentistry	SBPD	Pediatric	3	Female	No	-	No	-	Neutral	Neutral	Neutral	Neutral	Neutral	Neutral	Neutral	Neutral	Neutral	Neutral	Neutral	Neutral	Neutral	Neutral	Neutral	Neutral	Neutral	Neutral	Neutral	-
28	Saudi Arabia	Dentistry	SBPD	Pediatric	3	Female	No	-	No	-	Neutral	Neutral	Neutral	Neutral	Neutral	Neutral	Neutral	Neutral	Neutral	Neutral	Neutral	Neutral	Neutral	Neutral	Neutral	Neutral	Neutral	Neutral	Neutral	-
27	Jeddah	Pediatric Dental Resident	SBPD	Pediatric	1 YEAR	Female	No	——	No	———	Strongly agree	Strongly agree	Agree	Agree	Strongly agree	Strongly agree	Strongly agree	Strongly agree	Strongly Agree	Disagree	Disagree	Neutral	Strongly Agree	Agree	Agree	Strongly agree	Strongly agree	Neutral	Disagree	——
27	Jeddah	Pediatric Dental Resident	SBPD	Pediatric	1 YEAR	Female	No	——	No	———	Strongly agree	Strongly agree	Agree	Agree	Strongly agree	Strongly agree	Strongly agree	Strongly agree	Strongly Agree	Disagree	Disagree	Neutral	Strongly Agree	Agree	Agree	Strongly agree	Strongly agree	Neutral	Disagree	——
27	Jeddah	Pediatric Dental Resident	SBPD	Pediatric	1 YEAR	Female	No	——	No	———	Strongly agree	Strongly agree	Agree	Agree	Strongly agree	Strongly agree	Strongly agree	Strongly agree	Strongly Agree	Disagree	Disagree	Neutral	Strongly Agree	Agree	Agree	Strongly agree	Strongly agree	Neutral	Disagree	——
27	Jeddah	Pediatric Dental Resident	SBPD	Pediatric	1 YEAR	Female	No	——	No	———	Strongly agree	Strongly agree	Agree	Agree	Strongly agree	Strongly agree	Strongly agree	Strongly agree	Strongly Agree	Disagree	Disagree	Neutral	Strongly Agree	Agree	Agree	Strongly agree	Strongly agree	Neutral	Disagree	——
27	Jeddah	Pediatric Dental Resident	SBPD	Pediatric	1 YEAR	Female	No	——	No	———	Strongly agree	Strongly agree	Agree	Agree	Strongly agree	Strongly agree	Strongly agree	Strongly agree	Strongly Agree	Disagree	Disagree	Neutral	Strongly Agree	Agree	Agree	Strongly agree	Strongly agree	Neutral	Disagree	——
27	Jeddah	Pediatric Dental Resident	SBPD	Pediatric	1 YEAR	Female	No	——	No	———	Strongly agree	Strongly agree	Agree	Agree	Strongly agree	Strongly agree	Strongly agree	Strongly agree	Strongly Agree	Disagree	Disagree	Neutral	Strongly Agree	Agree	Agree	Strongly agree	Strongly agree	Neutral	Disagree	——
27	Jeddah	Pediatric Dental Resident	SBPD	Pediatric	1 YEAR	Female	No	——	No	———	Strongly agree	Strongly agree	Agree	Agree	Strongly agree	Strongly agree	Strongly agree	Strongly agree	Strongly Agree	Disagree	Disagree	Neutral	Strongly Agree	Agree	Agree	Strongly agree	Strongly agree	Neutral	Disagree	——
27	Jeddah	Pediatric Dental Resident	SBPD	Pediatric	1 YEAR	Female	No	——	No	———	Strongly agree	Strongly agree	Agree	Agree	Strongly agree	Strongly agree	Strongly agree	Strongly agree	Strongly Agree	Disagree	Disagree	Neutral	Strongly Agree	Agree	Agree	Strongly agree	Strongly agree	Neutral	Disagree	——
26	Pakistan	General Dentist	Working	General Dentistry	3	Female	No		No	-	Strongly disagree	Strongly agree	Strongly agree	Agree	Agree	Agree	Agree	Agree	Agree	Strongly disagree	Disagree	Disagree	Disagree	Disagree	Disagree	Agree	Agree	Disagree	Agree	-
26	Pakistan	General Dentist	Working	General Dentistry	3	Female	No		No	-	Strongly disagree	Strongly agree	Strongly agree	Agree	Agree	Agree	Agree	Agree	Agree	Strongly disagree	Disagree	Disagree	Disagree	Disagree	Disagree	Agree	Agree	Disagree	Agree	-
26	Pakistan	General Dentist	Working	General Dentistry	3	Female	No		No	-	Strongly disagree	Strongly agree	Strongly agree	Agree	Agree	Agree	Agree	Agree	Agree	Strongly disagree	Disagree	Disagree	Disagree	Disagree	Disagree	Agree	Agree	Disagree	Agree	-
26	Pakistan	General Dentist	Working	General Dentistry	3	Female	No		No	-	Strongly disagree	Strongly agree	Strongly agree	Agree	Agree	Agree	Agree	Agree	Agree	Strongly disagree	Disagree	Disagree	Disagree	Disagree	Disagree	Agree	Agree	Disagree	Agree	-
26	Pakistan	General Dentist	Working	General Dentistry	3	Female	No		No	-	Strongly disagree	Strongly agree	Strongly agree	Agree	Agree	Agree	Agree	Agree	Agree	Strongly disagree	Disagree	Disagree	Disagree	Disagree	Disagree	Agree	Agree	Disagree	Agree	-
26	Pakistan	General Dentist	Working	General Dentistry	3	Female	No		No	-	Strongly disagree	Strongly agree	Strongly agree	Agree	Agree	Agree	Agree	Agree	Agree	Strongly disagree	Disagree	Disagree	Disagree	Disagree	Disagree	Agree	Agree	Disagree	Agree	-
26	Pakistan	General Dentist	Working	General Dentistry	3	Female	No		No	-	Strongly disagree	Strongly agree	Strongly agree	Agree	Agree	Agree	Agree	Agree	Agree	Strongly disagree	Disagree	Disagree	Disagree	Disagree	Disagree	Agree	Agree	Disagree	Agree	-
26	Pakistan	General Dentist	Working	General Dentistry	3	Female	No		No	-	Strongly disagree	Strongly agree	Strongly agree	Agree	Agree	Agree	Agree	Agree	Agree	Strongly disagree	Disagree	Disagree	Disagree	Disagree	Disagree	Agree	Agree	Disagree	Agree	-
31	Pakistan	Orthodontics		Orthodontics	1	Female	No		No	No	Strongly agree	Strongly agree	Strongly agree	Strongly agree	Strongly agree	Strongly agree	Strongly agree	Strongly agree	Strongly Agree	Disagree	Disagree	Disagree	Strongly Agree	Strongly Agree	Strongly agree	Strongly agree	Strongly agree	Disagree	Neutral	No
31	Pakistan	Orthodontics		Orthodontics	1	Female	No		No	No	Strongly agree	Strongly agree	Strongly agree	Strongly agree	Strongly agree	Strongly agree	Strongly agree	Strongly agree	Strongly Agree	Disagree	Disagree	Disagree	Strongly Agree	Strongly Agree	Strongly agree	Strongly agree	Strongly agree	Disagree	Neutral	No
31	Pakistan	Orthodontics		Orthodontics	1	Female	No		No	No	Strongly agree	Strongly agree	Strongly agree	Strongly agree	Strongly agree	Strongly agree	Strongly agree	Strongly agree	Strongly Agree	Disagree	Disagree	Disagree	Strongly Agree	Strongly Agree	Strongly agree	Strongly agree	Strongly agree	Disagree	Neutral	No
31	Pakistan	Orthodontics		Orthodontics	1	Female	No		No	No	Strongly agree	Strongly agree	Strongly agree	Strongly agree	Strongly agree	Strongly agree	Strongly agree	Strongly agree	Strongly Agree	Disagree	Disagree	Disagree	Strongly Agree	Strongly Agree	Strongly agree	Strongly agree	Strongly agree	Disagree	Neutral	No
31	Pakistan	Orthodontics		Orthodontics	1	Female	No		No	No	Strongly agree	Strongly agree	Strongly agree	Strongly agree	Strongly agree	Strongly agree	Strongly agree	Strongly agree	Strongly Agree	Disagree	Disagree	Disagree	Strongly Agree	Strongly Agree	Strongly agree	Strongly agree	Strongly agree	Disagree	Neutral	No
31	Pakistan	Orthodontics		Orthodontics	1	Female	No		No	No	Strongly agree	Strongly agree	Strongly agree	Strongly agree	Strongly agree	Strongly agree	Strongly agree	Strongly agree	Strongly Agree	Disagree	Disagree	Disagree	Strongly Agree	Strongly Agree	Strongly agree	Strongly agree	Strongly agree	Disagree	Neutral	No
31	Pakistan	Orthodontics		Orthodontics	1	Female	No		No	No	Strongly agree	Strongly agree	Strongly agree	Strongly agree	Strongly agree	Strongly agree	Strongly agree	Strongly agree	Strongly Agree	Disagree	Disagree	Disagree	Strongly Agree	Strongly Agree	Strongly agree	Strongly agree	Strongly agree	Disagree	Neutral	No
31	Pakistan	Orthodontics		Orthodontics	1	Female	No		No	No	Strongly agree	Strongly agree	Strongly agree	Strongly agree	Strongly agree	Strongly agree	Strongly agree	Strongly agree	Strongly Agree	Disagree	Disagree	Disagree	Strongly Agree	Strongly Agree	Strongly agree	Strongly agree	Strongly agree	Disagree	Neutral	No
35	Pakistan	Oral and maxillofacial surgery		Oral and maxillofacial surgery	7 years	Female	No		No	No	Agree	Agree	Agree	Agree	Agree	Agree	Agree	Agree	Agree	Disagree	Disagree	Disagree	Agree	Agree	Neutral	Neutral	Neutral	Neutral	Agree	No
35	Pakistan	Oral and maxillofacial surgery		Oral and maxillofacial surgery	7 years	Female	No		No	No	Agree	Agree	Agree	Agree	Agree	Agree	Agree	Agree	Agree	Disagree	Disagree	Disagree	Agree	Agree	Neutral	Neutral	Neutral	Neutral	Agree	No
35	Pakistan	Oral and maxillofacial surgery		Oral and maxillofacial surgery	7 years	Female	No		No	No	Agree	Agree	Agree	Agree	Agree	Agree	Agree	Agree	Agree	Disagree	Disagree	Disagree	Agree	Agree	Neutral	Neutral	Neutral	Neutral	Agree	No
35	Pakistan	Oral and maxillofacial surgery		Oral and maxillofacial surgery	7 years	Female	No		No	No	Agree	Agree	Agree	Agree	Agree	Agree	Agree	Agree	Agree	Disagree	Disagree	Disagree	Agree	Agree	Neutral	Neutral	Neutral	Neutral	Agree	No
35	Pakistan	Oral and maxillofacial surgery		Oral and maxillofacial surgery	7 years	Female	No		No	No	Agree	Agree	Agree	Agree	Agree	Agree	Agree	Agree	Agree	Disagree	Disagree	Disagree	Agree	Agree	Neutral	Neutral	Neutral	Neutral	Agree	No
35	Pakistan	Oral and maxillofacial surgery		Oral and maxillofacial surgery	7 years	Female	No		No	No	Agree	Agree	Agree	Agree	Agree	Agree	Agree	Agree	Agree	Disagree	Disagree	Disagree	Agree	Agree	Neutral	Neutral	Neutral	Neutral	Agree	No
35	Pakistan	Oral and maxillofacial surgery		Oral and maxillofacial surgery	7 years	Female	No		No	No	Agree	Agree	Agree	Agree	Agree	Agree	Agree	Agree	Agree	Disagree	Disagree	Disagree	Agree	Agree	Neutral	Neutral	Neutral	Neutral	Agree	No
35	Pakistan	Oral and maxillofacial surgery		Oral and maxillofacial surgery	7 years	Female	No		No	No	Agree	Agree	Agree	Agree	Agree	Agree	Agree	Agree	Agree	Disagree	Disagree	Disagree	Agree	Agree	Neutral	Neutral	Neutral	Neutral	Agree	No
25		Dental intern				Female	No	Na	No	Na	Strongly agree	Strongly agree	Agree	Agree	Agree	Agree	Agree	Agree	Agree	Agree	Disagree	Neutral	Agree	Agree	Agree	Agree	Agree	Strongly agree	Agree	None
25		Dental student				Female	No	No	No	No	Agree	Agree	Strongly agree	Agree	Neutral	Strongly agree	Agree	Agree	Strongly Agree	Disagree	Strongly disagree	Neutral	Strongly Agree	Strongly Agree	Strongly agree	Agree	Strongly agree	Neutral	Neutral	No
25		Dental intern				Female	No	Na	No	Na	Strongly agree	Strongly agree	Agree	Agree	Agree	Agree	Agree	Agree	Agree	Agree	Disagree	Neutral	Agree	Agree	Agree	Agree	Agree	Strongly agree	Agree	None
25		Dental student				Female	No	No	No	No	Agree	Agree	Strongly agree	Agree	Neutral	Strongly agree	Agree	Agree	Strongly Agree	Disagree	Strongly disagree	Neutral	Strongly Agree	Strongly Agree	Strongly agree	Agree	Strongly agree	Neutral	Neutral	No
25		Dental intern				Female	No	Na	No	Na	Strongly agree	Strongly agree	Agree	Agree	Agree	Agree	Agree	Agree	Agree	Agree	Disagree	Neutral	Agree	Agree	Agree	Agree	Agree	Strongly agree	Agree	None
25		Dental student				Female	No	No	No	No	Agree	Agree	Strongly agree	Agree	Neutral	Strongly agree	Agree	Agree	Strongly Agree	Disagree	Strongly disagree	Neutral	Strongly Agree	Strongly Agree	Strongly agree	Agree	Strongly agree	Neutral	Neutral	No
25		Dental intern				Female	No	Na	No	Na	Strongly agree	Strongly agree	Agree	Agree	Agree	Agree	Agree	Agree	Agree	Agree	Disagree	Neutral	Agree	Agree	Agree	Agree	Agree	Strongly agree	Agree	None
25		Dental student				Female	No	No	No	No	Agree	Agree	Strongly agree	Agree	Neutral	Strongly agree	Agree	Agree	Strongly Agree	Disagree	Strongly disagree	Neutral	Strongly Agree	Strongly Agree	Strongly agree	Agree	Strongly agree	Neutral	Neutral	No
25		Dental intern				Female	No	Na	No	Na	Strongly agree	Strongly agree	Agree	Agree	Agree	Agree	Agree	Agree	Agree	Agree	Disagree	Neutral	Agree	Agree	Agree	Agree	Agree	Strongly agree	Agree	None
25		Dental student				Female	No	No	No	No	Agree	Agree	Strongly agree	Agree	Neutral	Strongly agree	Agree	Agree	Strongly Agree	Disagree	Strongly disagree	Neutral	Strongly Agree	Strongly Agree	Strongly agree	Agree	Strongly agree	Neutral	Neutral	No
25		Dental intern				Female	No	Na	No	Na	Strongly agree	Strongly agree	Agree	Agree	Agree	Agree	Agree	Agree	Agree	Agree	Disagree	Neutral	Agree	Agree	Agree	Agree	Agree	Strongly agree	Agree	None
25		Dental student				Female	No	No	No	No	Agree	Agree	Strongly agree	Agree	Neutral	Strongly agree	Agree	Agree	Strongly Agree	Disagree	Strongly disagree	Neutral	Strongly Agree	Strongly Agree	Strongly agree	Agree	Strongly agree	Neutral	Neutral	No
25		Dental intern				Female	No	Na	No	Na	Strongly agree	Strongly agree	Agree	Agree	Agree	Agree	Agree	Agree	Agree	Agree	Disagree	Neutral	Agree	Agree	Agree	Agree	Agree	Strongly agree	Agree	None
25		Dental student				Female	No	No	No	No	Agree	Agree	Strongly agree	Agree	Neutral	Strongly agree	Agree	Agree	Strongly Agree	Disagree	Strongly disagree	Neutral	Strongly Agree	Strongly Agree	Strongly agree	Agree	Strongly agree	Neutral	Neutral	No
25		Dental intern				Female	No	Na	No	Na	Strongly agree	Strongly agree	Agree	Agree	Agree	Agree	Agree	Agree	Agree	Agree	Disagree	Neutral	Agree	Agree	Agree	Agree	Agree	Strongly agree	Agree	None
25		Dental student				Female	No	No	No	No	Agree	Agree	Strongly agree	Agree	Neutral	Strongly agree	Agree	Agree	Strongly Agree	Disagree	Strongly disagree	Neutral	Strongly Agree	Strongly Agree	Strongly agree	Agree	Strongly agree	Neutral	Neutral	No
24		Dental intern				Female	No	None	No	-	Strongly agree	Strongly agree	Strongly agree	Strongly agree	Agree	Agree	Agree	Agree	Strongly Agree	Strongly disagree	Disagree	Disagree	Agree	Strongly Agree	Agree	Agree	Agree	Neutral	Agree	-
24		Dental intern				Female	No	None	No	-	Strongly agree	Strongly agree	Strongly agree	Strongly agree	Agree	Agree	Agree	Agree	Strongly Agree	Strongly disagree	Disagree	Disagree	Agree	Strongly Agree	Agree	Agree	Agree	Neutral	Agree	-
24		Dental intern				Female	No	None	No	-	Strongly agree	Strongly agree	Strongly agree	Strongly agree	Agree	Agree	Agree	Agree	Strongly Agree	Strongly disagree	Disagree	Disagree	Agree	Strongly Agree	Agree	Agree	Agree	Neutral	Agree	-
24		Dental intern				Female	No	None	No	-	Strongly agree	Strongly agree	Strongly agree	Strongly agree	Agree	Agree	Agree	Agree	Strongly Agree	Strongly disagree	Disagree	Disagree	Agree	Strongly Agree	Agree	Agree	Agree	Neutral	Agree	-
24		Dental intern				Female	No	None	No	-	Strongly agree	Strongly agree	Strongly agree	Strongly agree	Agree	Agree	Agree	Agree	Strongly Agree	Strongly disagree	Disagree	Disagree	Agree	Strongly Agree	Agree	Agree	Agree	Neutral	Agree	-
24		Dental intern				Female	No	None	No	-	Strongly agree	Strongly agree	Strongly agree	Strongly agree	Agree	Agree	Agree	Agree	Strongly Agree	Strongly disagree	Disagree	Disagree	Agree	Strongly Agree	Agree	Agree	Agree	Neutral	Agree	-
24		Dental intern				Female	No	None	No	-	Strongly agree	Strongly agree	Strongly agree	Strongly agree	Agree	Agree	Agree	Agree	Strongly Agree	Strongly disagree	Disagree	Disagree	Agree	Strongly Agree	Agree	Agree	Agree	Neutral	Agree	-
24		Dental intern				Female	No	None	No	-	Strongly agree	Strongly agree	Strongly agree	Strongly agree	Agree	Agree	Agree	Agree	Strongly Agree	Strongly disagree	Disagree	Disagree	Agree	Strongly Agree	Agree	Agree	Agree	Neutral	Agree	-
